# Supplementary material for: Determination of the MiRNAs Related to Bean Pyralid Larvae Resistance in Soybean Using Small RNA and Transcriptome Sequencing
Source: Int J Mol Sci. 2019 Jun 18;20(12):2966. doi: 10.3390/ijms20122966 (PMC6628378; doi:10.3390/ijms20122966)
Supplement: Supplementary file 1 [file ijms-20-02966-s001.zip]

Archive with 1 entries (1 files):
- ijms-504501-supplementary.xls
