# Supplementary material for: Determination of the MiRNAs Related to Bean Pyralid Larvae Resistance in Soybean Using Small RNA and Transcriptome Sequencing
Source: Int J Mol Sci. 2019 Jun 18;20(12):2966. doi: 10.3390/ijms20122966 (PMC6628378; doi:10.3390/ijms20122966)
Supplement: Supplementary file 1 [file ijms-20-02966-s001.zip › ijms-504501-supplementary.xls]

## Sheet: Table S1
Table S1. Identification of novel miRNAs
miRNA id	Chromosome	Strand	Sequence(mature)	Sequence(star)	Start	End	Sequence(precursor)
novel_mir1	Chr01	-	ATTTTCTTAATTCATGTTTATTGAATGAT	TTTTAGTGGTAGTGCGGGGAAAATTGT	41029703	41029987	AGTTGAAGAATAAGATTGCAACTCATAGGTAGTGGCTTGGTTAAGGGAAACCATAGGAGTCATAGTGAAAGTGAGTCTTCACAGTGCAATTGTTTATGGACCCGAACCTGGGTGATCTATCATTCTAAAAAAGTACCAATTGTGGGATAAAAAAAAGTGTTTTTGTTTCAATTTTCATTCTTTTAGTGGTAGTGCGGGGAAAATTGTTTAATTTTTATCTATAATTTTCTTAATTCATGTTTATTGAATGATATTTGGTACTTAAGTCTGAATGTTCTTCAACA
novel_mir2	Chr01	+	GTTCGATTCCCGGCTGGTGCA	CACAGTTGGATGAATGAACA	46708119	46708223	GGTTCGATTCCCGGCTGGTGCATCATCATTGGGAGCTATGATGAGAATTCTTTGTAATTGAAGGGTCGATTACTATCATCTCCACACAGTTGGATGAATGAACA
novel_mir3	Chr01	+	CGTTGTCGTCCAGCGGTTAGGATATCTGGC	GGGTTCGATTCCCGGCAACGGAA	50134426	50134524	TAAACAGAAATCCGTTGTCGTCCAGCGGTTAGGATATCTGGCTTTCACCCAGGAGACCCGGGTTCGATTCCCGGCAACGGAATAACTTTTTTTGTTTT
novel_mir4	Chr02	+	AGGGATAGGTAAAACAACTAC	GTTGTTTTACCTATTCCACC	6675724	6675814	TATGGAAGTGGAGGGATAGGTAAAACAACTACTTCTGTAAAAGTAATTGTTATAGTTAGTTGTTGTTTTACCTATTCCACCAATTCCATC
novel_mir5	Chr02	+	TGGGAATGGGCTGATTGGGAAGCAAT	TCTTCCCAATTCCGCCCATTCCTATGA	7872992	7873232	TTAATGTGGATCACTACTCATTCAATTCACAGAGTGAATACGAAGAGCTGGGAACGGGAGATTGGAGCAATCAGAATTTGTGGGAATGGGCTGATTGGGAAGCAATGTGTGCTGGTGCAATGCATTTAATTTCTTCCCAATTCCGCCCATTCCTATGATTTCTGATGATTCTTTCCTTTCCTTTTGCTTTTTGCAATACGCAATATGCATGTACCTTATTTTTCATTCCATCCTCATTAT
novel_mir6	Chr02	+	ATAGCTCAGTGGTAGAGCGTCAGTCTTGTA	GAAGGTCTGTAGTTCGATCCTGCATGGG	13821192	13821265	AGCCCCTATAGCTCAGTGGTAGAGCGTCAGTCTTGTAAACTGAAGGTCTGTAGTTCGATCCTGCATGGGGGCA
novel_mir7	Chr02	-	CTCAGAGGCGGTGGTTTACCCTGT	GGGGAGTTATTGTCTATCGTTGGCC	37405878	37406018	CTTTGGAGAGCACAGTACGATGAAAGTTGTGAGCTGTGTTCGGGGGGAGTTATTGTCTATCGTTGGCCTCTATGGTAGAATCAGTCGGGGCCTCAGAGGCGGTGGTTTACCCTGTGGCGGATGTCAGTTTTCATCCAAAC
novel_mir8	Chr03	-	ACCACCGCGTACCACGTGAGACTTC	TGTCTCAATACTCTGTCCGGTTGGTGCC	29924871	29924998	GGTTGTTGCATCCCAAATTGTCTCAATACTCTGTCCGGTTGGTGCCACTCAATAACTTGGAAACAAATTAGTGGCACCACCGCGTACCACGTGAGACTTCCGACTAAACAAACGGGAGGCAACAATG
novel_mir9	Chr03	+	GTTAGGATACTCGGCTCTCACCC	GAGACCCGGGTTCATGTCCCAGCAAC	29989609	29989710	ACTCTTTCCGTTGTAGTCTAGTTGGTTAGGATACTCGGCTCTCACCCGAGAGACCCGGGTTCATGTCCCAGCAACGGAACCAGAGATCAGCGGAGTAGGGA
novel_mir10	Chr03	+	TCTGGTGGATGAATCATGACCGTGTG	ATACGGTTGTCTGACAGACC	33890040	33890223	AGGAGACAGGAACCTACGTCTGGTGGATGAATCATGACCGTGTGATCAGAGCGTGATTAACGGCCCGGGTGAGTTTCTCTTTGGAGTAGTCTCATCTTTGGCTGTAGAGGATCGTTCTTAGGACACTTCCATGTGCCTGGGAATGGTCATACGGTTGTCTGACAGACCTAAATTTTTTTTCCC
novel_mir11	Chr03	-	GGTCACACGGTTGTCTGACAG	GTGGATGAATCATGACCGTGTGATCAGA	34305486	34305655	CAGGAACCTACGTCTGGTGGATGAATCATGACCGTGTGATCAGAGCGTGATTAACGGCCTGATGTGTTTCTCTTTGGAGGAGTCTCATCTTTGGCTGTAGAGGATCGTTCTTAGACACTTCCTTGTGCCTGGGATGGTCACACGGTTGTCTGACAGACCCAAATTCCTT
novel_mir12	Chr03	-	ATGGATCCTGCTGAGCCTTCAAC	GAAGGCTGTGATGTTGAAAACTACCTAT	41781220	41781321	TTTGAAGGCTGTGATGTTGAAAACTACCTATTTTATGAGGGAAAGATAAATTATTCCTTCGTGATTACAAAACTACCAATGGATCCTGCTGAGCCTTCAAC
novel_mir13	Chr04	-	CTCACTTCTCTTTCTGTCAA	TGACAGAAGAGAGTGAGCACAC	5047199	5047292	AGAAATTGACAGAAGAGAGTGAGCACACAGAAGCACTTGGTATAGTTATATACTGTTGCTTTTGCGTGCTCACTTCTCTTTCTGTCAACTTCC
novel_mir14	Chr04	-	TAAATCTTCATCGTTGACGAGGTCGAAGAT	TTCGACCTCATCAACGATGACGATTTAAAG	18902752	18902935	CCGCCTGTAGTAGTTGTCTCTCTGAAATCTTCGACCTCATCAACGATGACGATTTAAAGTCTTCTGATGAAGAAGACCTCGACCGCTTCAAAGCAACAAAGCAAGGAATTCTCGACGAAGATGACTTTAAATCTTCATCGTTGACGAGGTCGAAGATTTCAGAGAGACAACTACTGCAGGCGA
novel_mir15	Chr06	-	GCATGGTAAATCTACCATAACCATTG	GTGTGCTAGTTATCGTGCCCA	31080851	31081172	ATGGATGCTCCTCTGGTGTGCTAGTTATCGTGCCCATGGTAAATGCTGGTAGCCAAGTGCGGAACGGATAACCGCTAAAAGCATCTAAGTAGTAAACCCACCCCAAGATGAGTGCTCTCCTATTCCGACTTCCCCTTTTTCTACCGATTTCTTTTTTTTTCTCTCTCCCCCTTTTTCTTGCCGACATCTCTCAAATTCTGCTTGTTGGAATTTGGCTTATGTGCATCAATAACACTGCACAAGTGGGGCTTCTAAACATTTTGGTTATGTAATATTTTCATTCTTGCATGGTAAATCTACCATAACCATTGCTGCATTGAG
novel_mir16	Chr06	+	GATTGTCGCTCAACGAGTAA	CCTTAGTGATCCGACGGTGCTA	46485824	46485988	GAGCATGTTATCATCACCTAGGTAACAAAACGATGTAAAAATGACTTTTGTGCATTTTACTATCATCCGTCAAGAGAGACGAAAGTCGACCTTAGTGATCCGACGGTGCTAAGTGGAAGGATTGTCGCTCAACGAGTAAAAGTTACTCTAGGGATAATAGGCTG
novel_mir17	Chr06	+	GACAAGGCAAAACTGGAAAAGT	GGTTTTTCCGTATCTGTATTGCCATG	46570089	46570297	AGCAGGTTTGAGGAACTCAGGATTGCTCTGGAACCAGTTCTTGACTTGTTCTGGAGCAGCCTTTGAAGTATCGAATTGTGACCACCATTTTATAAAGGCGTGTCTCTGCAACGGTGGATACTGTTTGCTATTTTCGGTTTTTCCGTATCTGTATTGCCATGAAAAAATCCATGACAAGGCAAAACTGGAAAAGTACTTTAAATCTGCC
novel_mir18	Chr06	-	GTGGTAGTTTCCCTTTAGGATT	TCCTGACTGGAATGCCTTGGTT	46573604	46573839	AGTCCTGGACTTCATGATGGTGGTTGGTTTGAAATGAAATCCTGACTGGAATGCCTTGGTTGTTGCCTTAAATGGGTGTTTGTCCCAGAATTCAGGTTCCATCTGCAAAACAGTTGAAAATTTATTTTTGTAAATATAATTGTTAGTTTGCTTGGTGGGTGGTGTTTGAATTTTGGCTAGTGGTAGTTTCCCTTTAGGATTGATAGCTTTTTTGGTCATTGATGTAGTCCGGATC
novel_mir19	Chr06	-	CATGGATGGGGTGAAAAAAGGAAA	TTTTTCACCCCATCCATGTCG	47529056	47529216	TGACTTCTTTCCTTTCTCGATGGTGAAGTAAGACTAAACTCATGAGCTTATTATTATAGGTCGGAACAAGTTGATAGAAGCTACTTTTTTCACCCCATCCATGTCGCCACACGAGGGCGACATGGATGGGGTGAAAAAAGGAAAGAGAGGGATGGAGTTT
novel_mir20	Chr06	+	TAATTAATGATAGGTGTCAAGTGGAAGTGT	CAGCTAAGGCATCCTAACTGGGC	48950898	48951137	AGGATGGAATGAAAGAAGTTTTCAGAATTCAAGAGAAGGACACAACAAGATGAGTCATTTCTAATTAATGATAGGTGTCAAGTGGAAGTGTAGTGATGTATGCAGCTAAGGCATCCTAACTGGGCAATAGACTTAAATCTTGTTCAACTCTTTGACAACATGAAAAAACCAAAAAACTTTGCCCTTCCTCTCTATCTATCCAAGGGATGGAAGGGTAAAGGCTTTTGGTGTTCCCTCCA
novel_mir21	Chr07	-	GGATTGAAGGGAGCTCTACAC	TGGAGCTCCTTGAAGTCCAAT	9561933	9562147	AACAAAGGGGGTTATGGAGTGGAGCTCCTTGAAGTCCAATTGAGGATCTTACTGGGTGGATTGAGCTGCTTAGCTATGGATCCCACAGTTCTACCCATCATTAAGTGCTTTTGTGGTAGTCTTGTGGCTTCCATATCTGGGGAGCTTCATTTGCCTTTATAGTATTATCCTTCTTTGGATTGAAGGGAGCTCTACACCCTTCTCCCCTTTTGTC
novel_mir22	Chr08	-	AGGTTTAGGGGTCATGATGTTCAAAG	AATACCACAAAATGACTTAACCACT	41525264	41525445	ATTCAGTTTAAGAACAATTAACCACGCAAATAATTGATGGGGAATTTTCCGCAATGGGTAAAAGCCTGACGGAGCAATGCTGCGTCAAGGTAGAAGGTTTAGGGGTCATGATGTTCAAAGAGTTAATGAATACCACAAAATGACTTAACCACTTGAGCGGTCAATTGTTCCTAAGCTGGAA
novel_mir23	Chr09	-	AGTTCAGATAGAATTGAACTTTTGATT	CCTCAGTTCGGATTGTATGCTGCAACTCGC	29160371	29160460	AAATCCGTCCTCAGTTCGGATTGTATGCTGCAACTCGCCTGCATGAAGAAAATAGGCAGTTCAGATAGAATTGAACTTTTGATTGATTC
novel_mir24	Chr09	-	CTAGGCTTCTGTCATCCACACCTTC	GGGTTGTTGACAGAAGATAGAGA	40438027	40438186	AGAGGAAGGGAGGATCTAGTTGATAGGGTTGTTGACAGAAGATAGAGAGCACAGATAGTGATATGCATAAAAATATGGAACGGGAAAGCAATTGCATCTCACTCCTTTGTGCTCTCTAGGCTTCTGTCATCCACACCTTCACTGCCCCTCCATTTCTCA
novel_mir25	Chr10	-	AAAAGAGAAAAATCAAAAATACCCTTATG	AAAAGGGTTTTTCTTTCTG	4632098	4632315	GGTGGGCTTTCTGGCACCGGATAAAAGCTCATATGGCATCATGGCAGGTCCATTGTGAAAAGGGTTTTTCTTTCTGCACCTAGAAAAGAGAAAAATCAAAAATACCCTTATGCTGGATTAATAGTATTCTGGGACCCTTATGCTGGATTAATAGTATTCTGGGCCGGAGCAATGAACCTTTTTGAAGTGGCTTATTTCGTATCCGAGAAAGTGTATA
novel_mir26	Chr10	+	GCAGTTGAAGCTGCCAGCATGATCTGAGT	AACAGATCATGTGGCTGCTTCACCTGTTGA	39602108	39602274	AAGGGTCATCTATTTGTATATATACTCTCTTCATTGTTGTGCACCTGCAGCAGTTGAAGCTGCCAGCATGATCTGAGTTTACCTTCTATTGGTAAGAACAGATCATGTGGCTGCTTCACCTGTTGAATGGAAGCATATAGAAACCCTAATTTGCTTTCTGATCCTC
novel_mir27	Chr10	-	TGTTACAAATATGGATTATTTAACAAAAAT	GAATTTTTTCTCCATACACGGACGAAT	48447839	48448043	CTCACTCCATGTTGAACGACAGAACTCTGTGCTAATTGGAATTGTAAAAAGTATTCCAATAGAGGTCATTTTTTATTTTGGGGAGGAATTTATTTCATTGTTACAAATATGGATTATTTAACAAAAATTGAATTTTTTCTCCATACACGGACGAATAATTGAAGGGATTAACTCTCCTAAGAAAAAATGGATTATGGGAGTGAT
novel_mir28	Chr10	-	CACTGTTTTTCCTCTATTTCTCCCCCT	GGGAGATAAAATTGGGGGAAGACATGGGTA	49165298	49165436	GAGGGGAAAAGGGAGATAAAATTGGGGGAAGACATGGGTATGGGGGGATTGGGAAGGAATATCCATAAGCAAAATATGTTATTTCTTCCCTACACCTCCCATACCACTGTTTTTCCTCTATTTCTCCCCCTTCCCTTG
novel_mir29	Chr10	-	GATTCCACCCATTCCTATGAT	GATGGGAGATGGGAGGGTCGGT	49169692	49169842	AAGGGAAAGGAAGAAGAGCTTGAGGAAGTGATGGGAGATGGGAGGGTCGGTAAAGGATAACAGCGTCTCTATGATTAATTGTTGTGTTGTTTATTCTTTTGCCGATTCCACCCATTCCTATGATTTTCTTTGGTTCCTTTCTTTCCACTC
novel_mir30	Chr11	+	ATTGGGATCTATTGTAGCTGTTCTAGGAAC	TAAGAACTGTGCGTCAAGACCAGTTCC	15998601	15998847	AAGGAATGGTATCACAATCTAAGAACTGTGCGTCAAGACCAGTTCCATGAATTGGGATCTATTGTAGCTGTTCTAGGAACTCTCCATCAAGAATTTATTGGAGAAGGAAAGATCATTGAAAGAAAGATCAGGCAAGAATTCTTTGAAATGATGGGCTGTTCTTTAAAAATAAAAGATTTGGACAGACACTTCCAAAGAATGAATAAGAGATTTTATCTTCTCAACGGTCTCAATGATCCTAACCTC
novel_mir31	Chr12	-	AAGCAATGGATACTTTGTAAGCAGAG	GCTGCTTGTGAAGTATGGAAGG	17066005	17066229	AAAGTAGAAATATTTGTATTTAGATGCGTATTATCCGTGAAGCTAGCGAATGCTAGCAAATGGAGTCCTGGATTAGCTGCTGCTTGTGAAGTATGGAAGGAGATCGAATTTGAATTCCAAGCAATGGATACTTTGTAAGCAGAGAATTAATTGCAATTAAACTCGGTCCAATCTTTTCCTAAAAGGATTGAGTCGAATACAATACTACAATACAAAGATACTTA
novel_mir32	Chr12	-	TTTGTTACGTGAATGCCTAGGTGAAGGGG	GACTAGGCTATGCTAGCAAGGGA	31231900	31232126	ACATGTTTGTTATTGACTAGGCTATGCTAGCAAGGGAATTGATAGTTCTTGATAATGTTGATCAAGTTGGACTCCTAAAGATGTTTCCAAGGAGTAGAGATACTTTGTTACGTGAATGCCTAGGTGAAGGGGGCAGAATCATCATAATTTCTAGGGATAAGCATATATTGATGAGACATGGAGTAGATGATGTTTACCAAGTCCAAGCATTGGATCACGAACATGC
novel_mir33	Chr12	+	TGGCTGTGAGGATGACTATTTCAG	TGTAATACATTCTGAGCCCCT	36206250	36206351	TAATGGTTGGCTGTGAGGATGACTATTTCAGCTTTAAATGCCAGTTCTGCTTCTGAGAAATCGTGATTGATAGAGCTGTAATACATTCTGAGCCCCTATTC
novel_mir34	Chr12	-	TCTTTTGAGTTTGACTATTAGTTTCTAT	TGAAATTAGTAGTCGAGCTCAAAAGATAA	37288209	37288435	AGAGTGATGCTAATGTGATTGAAATTAGTAGTCGAGCTCAAAAGATAATAAAAATTTATGTGTCAAACTTACAAGACGGTGACATTATAGTGAATATTAATGTGAAAAGCGAATTTCTACCTCCATAATCATGTCACCATAATGTCATCATTTTGTAAGTTTGACCTATAGTCTTTCATTATCTTTTGAGTTTGACTATTAGTTTCTATGATATTATCATCATTCG
novel_mir35	Chr12	-	GTTGATAGTGAATCTAATGAACCGGGGG	TTTTGAGTTTGACTATTAATT	37310747	37311035	CTTGCAAGTTTGATACATAATTTTTCATTATCTTTTGAGTTTGACTATTAATTTCTACAATATTACCATAACCCTTATATGAAAGTGAACTTTCAATTTTAGTAATTATCCTACATTAGTTTGGATAATAAGCTTTTTAGATAGGAAACTCAATGAGAATATTACTGATTGAAGGTCATGATATATAACAAGCATGAGGATATAAATGTTATATACAATGTTGTTGTGTTTGGTTGATAGTGAATCTAATGAACCGGGGGAATGAAAGAATTGGATCCAACGTGCAAC
novel_mir36	Chr12	+	AAGCTTCTTCCTCTGATTTCTGACCATG	GGTCAGAAATAAGAGGAAGAAGCTTCTG	37792121	37792302	CGCTTCAGAAGCTTCTTCCTCTGATTTCTGACCATGAATTCCCAAACCACTGAGTTTCCCATGAATGAAGCTCGACTTGGAAGCAATATCTTATAGCTTCAAGCTCCCTTTCATCAGGCATGGGGAACTCAGTGGTTTGGGAATTCATGGTCAGAAATAAGAGGAAGAAGCTTCTGAAGTT
novel_mir37	Chr13	-	ACGTCATCATCGCGATGTGGAT	CGGATGCGATGGTGGCCAA	3085415	3085634	GCGGATGGGGGCCGGCGATGTGTCCGGTCGGATGTGGAACGGTGAGAGCCGGTCCGCCGATCGACTCGGGACATTGACCGACGCGGATGCGATGGTGGCCAAGCCCGGGCTGTTGATATGCTCGTGGAGACGTCATCATCGCGATGTGGATGGCAGCGCGCGCCTTGGCGTGCCTCGGCACTGCGCGCTCCTGGCGTCGGCTGTGGGCTCCCCATTCGG
novel_mir38	Chr13	-	GGCGAGAGCGGGTCGTCGCGTGCCGGTC	CGGCTGTCGGTGGAGTGCTCGAGCTGCTT	3380479	3380608	ACGGGGGTCCCAGTCCCGACCCCGTCGGCTGTCGGTGGAGTGCTCGAGCTGCTTCCGCGGCGAGAGCGGGTCGTCGCGTGCCGGTCGGGGGACGGATTGGGATCGGGCCCTTCGGGGCCTCTTCCCCGG
novel_mir39	Chr13	-	TCCCTTCTGCCGGCGATGCGCTCCT	AAAAAGCTCGTAGTTGGACCTTGGGTTGG	3399532	3399714	TCCATTGGAGGGCAAGTCTGGTGCCAGCAGCCGCGGTAATTCCAGCTCCAATAGCGTATATTTAAGTTGTTGCAGTTAAAAAGCTCGTAGTTGGACCTTGGGTTGGGTCGATCGGTCCGCCTCCGGTGTGCACCGGTCGGCTCGTCCCTTCTGCCGGCGATGCGCTCCTGTCCTTAACTGGC
novel_mir40	Chr13	-	AGCGGGTCGTCGCGTGCCGGTCGGGGGAC	CGTCGGCTGTCGGTGGACTGCTCGA	3481539	3481703	CCTCGGGAAAAGGATTGGCTCTGAGGGCTGGGCACGGGGGTCCCAGTCCCGAACCCGTCGGCTGTCGGTGGACTGCTCGAGCTGCTTCCGCGGCGAGAGCGGGTCGTCGCGTGCCGGTCGGGGGACGGATTGGGAACGGGCCCTTCGGGGCCTCTTCCCCGGGC
novel_mir41	Chr13	-	CGGGAAAAGGATTGGCTCTGAGGGC	CTTGAAAATCCGGAGGACCGAGT	5021393	5021713	GTGTCCGGTGCGCCCCCGACGGCCCTTGAAAATCCGGAGGACCGAGTGCCTCCCACGCCTAGTCGTACTCATAATCGCATCAGGTCTCCAAGGTGAACAGCCTCTGGTCGATGGAACAATGTAGGCCAGGGAAGTCGGCAAAATGGATCCGTAACCTCGGGAAAAGGATTGGCTCTGAGGGCTGGGCACGGGGGTCCCAGTCCCGAACCCGTCGGCTGTCGGTGGACTGCTCGAGCTGCTTCCACAGCGAGAGCGGGTCGTCTCGTGCCGGTCGGGGGACGGATTGGGAACGGGCCCTTCGGGGCCTCTTCCCCGGGCGT
novel_mir42	Chr13	+	TCATTCCATACATCGTCTGACGA	AGAGGTGTATGGAGTGAGAGAAG	27036451	27036698	TTGCAGCCATCCCTGGCGGTGTTGTTTTTCGATGACCGATACCATCGCTGTGCCAGATCTGAGCCTCACCAATTCCCTAATCTAAGAACTCTCCCTCATTGGCGTTGTCTTAACGCAGTGTTTGGCAGAGGTGTATGGAGTGAGAGAAGGGAAAGGGTATTTTCCGATTCTGTCGTTACTCTCTTCCCTCTCTCATTCCATACATCGTCTGACGAACGTATCGTTGATTGGTTCTGCATGGTTGCAT
novel_mir43	Chr13	-	TCAATAAAGCTGTGGGAAGATACA	ATTCTTCCACAGCTTTCTTGAACT	27525231	27525368	ATGGCTCTCTTTGTATTCTTCCACAGCTTTCTTGAACTGCATCCAAAGAGTTCCTTTGCATGCATGCCATGGCACTCTTACTCCCAAATCTTGTTTTGCGGTTCAATAAAGCTGTGGGAAGATACAGATAGGGTCAA
novel_mir44	Chr14	-	CTCACCACTCTTTCTGTCG	GACAGAAGAGAGTGAGCACAAA	10456736	10456829	AGAAATTGACAGAAGAGAGTGAGCACAAAGAGGCACTTGATATAATTCTATATCACTGCTTTTGTGTGCTCACCACTCTTTCTGTCGGTTTTC
novel_mir45	Chr14	-	TTTGTTAATCGTTGGATCGCCTT	TCGATCTGATTCGATAACCGTTGGA	42079149	42079410	TACCTCAGTAACATTCTCTTCGATCTGATTCGATAACCGTTGGATCGCCTTGAATTTTTTACTGGAGGTTCCTAATACATAAATATGAATTTTGACCGTTGGGATCTTCTATAAAATATCTAGAACACGATATATACTTCCTTTCCCCTGACCTGCACTGCACCACCATTTTTCTGCATAATAGGCAAAATTTACTCAGTAACATTCTCTTCGATCTGATTTGTTAATCGTTGGATCGCCTTGAAAATTTTACTGGAGGTT
novel_mir46	Chr15	-	ATTTCTACTATCTGACTGAGAATTG	TCACCGTAATCCAGATAGTAGAAATCAA	29949790	29949897	TCTAAAAAAAAAGGATCGGACTACAATCACCGTAATCCAGATAGTAGAAATCAAATATATTTGATTTCTACTATCTGACTGAGAATTGCGTCCAATTTTTTTTTAGT
novel_mir47	Chr16	+	CAGAGACTAGAGTATTTGTGCT	ATGCAAATACTCTAGTCTCTGTAG	2941987	2942897	AGCTTGAAGAGTGGTCAGTGCCATGTCTAGGAACCGTATTAGAGCTGAAGGAATTGGAATTGTGGGATTCAAAGATAAAGGATCTAGGATTTGAACGATACCCAGTTCTACAGAGACTAGAGTATTTGTGCTTATCACTGCTACAAATTGATCAATTTAGCTCCTCCTTCGGTATCATTAACTTACTTGACATATTTGGAAGTACAGGTTTGTACTGAATTGAGGAATTTAATGGCATCCTCAACAGCCAAAAGTCTGATTCAACTTAAGACCATGAAGGTAATCCGATGTGATGAAGTAAAGGAAATAGTAACCAATGAGGGAAATGAAGATGACGACGACCAAGTGATCATCGAACTTGTATTTAGCAAATTGATTACTATAGAAGTACTTGTGGAG…
novel_mir48	Chr16	-	ACAACTGCTAGCATCTCATGGGGTTAAAA	GATTCTAGATGATGTTGACAAGCATGA	28018715	28018860	GGTTCTCTTGATTCTAGATGATGTTGACAAGCATGAACAATTACAGGCTATTGTTGGAAGACCTTGTTGGTTTGGTCCAGGCAGTAGAGTCATCATCACCACTCGGGACAAACAACTGCTAGCATCTCATGGGGTTAAAAGAACA
novel_mir49	Chr16	-	GTATTATTAGGTCTATGTGTTGATGGGGCA	CCGAAACACATACGCTTCACATGA	28893228	28893356	CTTGATTGAAAGATGGAGGCCCGAAACACATACGCTTCACATGAGATGCGGAGAGTGTATGATTACTCTTTAAGATGTCTCTGTATTATTAGGTCTATGTGTTGATGGGGCACCATTAATTGGTCAAA
novel_mir50	Chr16	+	AGGGATAGGTAAAACAATGACTG	TTGTTGTTTTACCTATTCCACC	31887390	31887464	TGGAGGGATAGGTAAAACAATGACTGCTGTATAAGTAATTGTTATAGTTAGTTGTTGTTTTACCTATTCCACCC
novel_mir51	Chr17	-	TCTTTGTTTATGAAAACCTGAG	AGGTTTTTGAGACGAGGTGC	21203588	21203755	CAATTTCAGGTTTTTGAGACGAGGTGCTCTGAAAGAACAACTTTTGTAAGCACTTTTTTCAAGTTTCAATAAATTTTTATTTTTGTCCATCTCTCTTCTCCCTCTTTACCGATCCTATGCGGCTCTGCCGCCGCTTCGGTTTCTTTGTTTATGAAAACCTGAGATTT
novel_mir52	Chr17	-	AAAGACGTGATCTACAAACTTTAAGTGA	ATAAAGCGTCTGTAGGTGGCTTTTTAAG	31463384	31463633	ATTTTGCAAGCGTTATCCAGAATGATTGGGCATAAAGCGTCTGTAGGTGGCTTTTTAAGTTCGCTGTTGTCGCAACCTACCCTTCGGCGGGAGGGCGACGCGTGACTCGCGGGATGTGTGTTCCAAGAAAGGAATACGCGCGGAGTCGCCACCAACGTTTATTTTAGGAAAACGTTGAAAAAACCGGAAAAGACGTGATCTACAAACTTTAAGTGAAAGGTTCGGGAGTTGTATTTACGCACGGGAAAG
novel_mir53	Chr17	-	GGGGTGAGACGAGGTGTAGCGCAGTCTGGT	GGATTGGTTCTCACGTCCCTATG	37189268	37189526	CTGCACTATACGGCTTTTTGGCGTCGCCCTATCTGGAGGCAGATTTTCTAAAAAAAGCGGTTGATTACTCGGATTGGTTCTCACGTCCCTATGCCCAAAAGGATGGATGAGTTCGGTTCAAGTCTTCATCGATCGGGTGGATCTATATGCTGAGGGGGTGAGACGAGGTGTAGCGCAGTCTGGTCAGCGCATCTGTTTTGGGTACAGAGGGCCATAGGTTCGAATCCTGTCACCTTGATGTGAAGGGCTGAAGTGCAC
novel_mir54	Chr17	+	TTGACAGAAGAGAGTGAGCACAAAGAG	TGTGTGCTCACTACTCTTTCTGTCGGTTT	37469973	37470066	AGAAATTGACAGAAGAGAGTGAGCACAAAGAGGCACTTGATATAAATCTATATCACTGCTTTTGTGTGCTCACTACTCTTTCTGTCGGTTTTC
novel_mir55	Chr18	+	TATCTGAAGTATTGTCCCAATGATC	TCATTGGGACAATACTTTAGATATA	48513973	48514463	GGTCTAAGCAATGGTGGATGAGATGATAGTCAAAGCCAGAAGATAATCTGCCGTTTACACCATAAGCATAGCACATGTTATGATTGGAAGGTTTATGTTATATATCTGAAGTATTGTCCCAATGATCATTAAAGTATAATGGTCAAATTGTGCTCTTTGGTTAACAAAGTCTTTCTTGTGTAAGAATTTAATGTTACAAGGAGTTGTTAGATAACCTTAACAAGTTATTTAACACTAAACTTTGACAGAGAAAAGATTATGTTCACCAAAGAAACAAGCTTGTGATGTTTCTGATCTTGAACATTGTCTTTACCCTTTGATGATCATTGGTGTTTCTGATCTTGAACATTGTCTTTACCCTTTGATGATCATTGGGACAATACTTTAGATATATAACAA…
novel_mir56	Chr18	-	ATTTAATTTCTTCCCAATTCCGCCCA	GCTGATTGGGAAGTAATGAGATTGAGCAA	57154746	57154879	TGGGAACGGGAGATTGGAGCAATCAGAATTTGTGGGAATGGGCTGATTGGGAAGTAATGAGATTGAGCAATACATTTAATTTCTTCCCAATTCCGCCCATTCCTATGATTTCTGATGCTTCTTCCCTTTCCTT
novel_mir57	Chr19	+	ATGACAGTTAAATTCGCCCAGA	CTGTGCGAATTTGACTGTCATC	26255619	26256331	CGTTTGAAGTTTATCCTTTAGATGTAAGTTATAGGATCCAGTTGGCAAGACACCTCTGTGAGATTAATAATTATTCATGCAAACCTCTGAACCTAGACCTACCAAGTTCATCCCAATGGCCAATTGATTGTTATCCTTCTGACAGAATAATACTTCAAAATGATGATGACAGTTAAATTCGCCCAGATATTTATGTTTCAGATCCTGCGTTCCAAAAGGTGGAAGATCTAGTGGATGACAATCTCGCTTTAGAACAAGACTTGGAGGACTACAATGCCCAATTGATGGAAGAGTTATTACACAAAGATGATAAGACTTCCATACACTAGATGATAATAAGGATAATAAGGATATTGGATAAGACTTCCATACACTAGATGATAATAAGGATAATAAGGA…
novel_mir58	Chr19	+	TGCAGAGGATCGTTCTCAGACAGTCTCACC	GGGATGGTCGCACGGTTGTCTGACAGACC	38720603	38720678	CTTGGGCTGCAGAGGATCGTTCTCAGACAGTCTCACCTGCCTGGGATGGTCGCACGGTTGTCTGACAGACCTAAA
novel_mir59	Chr19	+	TGTAGATGATCGTTCTCAGAT	TGAGATGGTCACACGGTTGTCTGACAGACC	39257456	39257525	TGGGCTGTAGATGATCGTTCTCAGATACTTCCATGTCTGAGATGGTCACACGGTTGTCTGACAGACCTT
novel_mir60	Chr20	+	GGGTACTACTGTGGGAGATTTGTTTTGTAG	CCCCTCCAGTAGATATTGATG	8989605	8989689	GACGAAGATGTGGGTACTACTGTGGGAGATTTGTTTTGTAGTTTTTGTTTGCTGCCCCTCCAGTAGATATTGATGTTGTTCGTG
novel_mir61	scaffold_21	+	TAATTCATGAGTTGTAGGGAGGGA	AATTCTTAATTCATGAGTTGTAGGGAGGG	1289969	1290191	TCCCCTTGCTTCTTGACTCAAATTCTTTAATTCATGAGTTGTAGGGAGGGATTTATGTCACCACAAACAGAGACTAAAGCAAGTGTTGGGTTCAAAGCTGGTGTTAAAGATTATAAATTGACTTATTATACTCCTGACCTTGTTGTTTCGAGAATTCTTAATTCATGAGTTGTAGGGAGGGATTTATGTCACCACAAACAGAGACTAAAGCAAGTGTTGGGT

## Sheet: Table S2
Table S2. Significant differentially expressed miRNA in the four control groups.
miRNA	miRNA_log2Ratio (HRK48/HRK0) (Fold change)	miRNA_log2Ratio (HSK48/HSK0) (Fold change)	miRNA_log2Ratio (HRK0/HSK0) (Fold change)	miRNA_log2Ratio (HRK48/HSK48) (Fold change)
Gma-miR1446a	1.41	0.79	-2.85	-2.22
Gma-miR1508a	0.6	-0.8	-0.02	1.38
Gma-miR1508a_1	1.03	-1.11	-0.79	1.35
Gma-miR1508a-3p_1	-5.51	-0.6	-0.68	-5.59
Gma-miR1512b	1.42	2.88	1.12	-0.35
Gma-miR1514b-5p	0.25	-0.75	-1.14	-0.15
Gma-miR1520f-5p	-0.21	-0.71	0.68	1.19
Gma-miR1520m	-0.1	-0.3	1.29	1.49
Gma-miR1535a	1.81	2	-0.01	-0.21
Gma-miR1535b	1.43	1.97	0.27	-0.28
Gma-miR156	0.18	-1.8	-0.66	1.32
Gma-miR156a	0.27	-1.06	-0.97	0.36
Gma-miR156a-5p	-0.49	2.66	-0.65	-3.81
Gma-miR156b-3p_2	-1.44	-0.44	1.49	0.49
Gma-miR156q	0.15	-1.73	-1.21	0.68
Gma-miR157a-5p	-1.78	-1.02	1.5	0.74
Gma-miR159a_2	-3.66	1.55	4.77	-0.43
Gma-miR159a-5p	-0.82	-0.45	1.01	0.65
Gma-miR159c_7	-0.38	-6.87	-0.24	6.25
Gma-miR159e-5p	-1.83	-0.85	0.01	-0.96
Gma-miR159h-3p	-0.03	-1.32	0.09	1.37
Gma-miR160	-3.07	3.32	2.36	-4.04
Gma-miR160a-5p	0.82	-2.61	-0.26	3.17
Gma-miR162-3p	-1.68	-1.03	-0.3	-0.94
Gma-miR162a-3p	2.08	2.59	0.73	0.22
Gma-miR166	1.7	-0.67	-1.25	1.13
Gma-miR166a_1	-5.89	6.66	6.16	-6.39
Gma-miR166b	4.56	-0.26	0.17	4.98
Gma-miR166e-3p	0.05	-3.64	0.07	3.77
Gma-miR166g-5p_3	-0.91	-1.58	-0.68	-0.02
Gma-miR166h-3p	-7.48	0.04	0.4	-7.11
Gma-miR166h-5p	-1.95	-2.5	-0.98	-0.43
Gma-miR166i-5p_1	-2.61	-1.48	-0.01	-1.14
Gma-miR166j-3p	2.97	-1.47	-2.45	1.98
Gma-miR166u	-1.47	-1.63	-0.76	-0.59
Gma-miR167d_1	0.07	1.45	0.72	-0.66
Gma-miR167d-5p	0.68	-4.39	-0.71	4.36
Gma-miR168_1	0.66	0.73	1.49	1.41
Gma-miR170-5p	-0.19	0.27	1.39	0.93
Gma-miR171e-5p	0.52	-1.71	-1.7	0.53
Gma-miR172a_2	-2.36	1.27	2.13	-1.5
Gma-miR172b-5p_2	-1.97	-2.79	0.74	1.56
Gma-miR2118a-5p_1	1.02	-1.61	-1.93	0.7
Gma-miR319_1	-0.66	1.22	1.61	-0.28
Gma-miR319a	0.22	-1.3	-1.16	0.36
Gma-miR319a_1	-1.07	0.44	1.44	-0.08
Gma-miR319a-3p	-3.31	0.92	0.95	-3.27
Gma-miR319b_1	3.67	4.27	2.06	1.46
Gma-miR319c	0.55	-1.85	-0.53	1.87
Gma-miR319c_3	-0.87	0.34	1.74	0.53
Gma-miR319d	-1.35	0.26	1.55	-0.06
Gma-miR319e	-3.06	0.11	1.58	-1.59
Gma-miR319i_1	-1.76	-0.21	1.95	0.41
Gma-miR3522	-0.32	1.52	-0.7	-2.54
Gma-miR3522a	0.68	0.87	-1.32	-1.51
Gma-miR3522b	1.29	1.15	-1.39	-1.25
Gma-miR390a-5p	0.14	0.21	1.16	1.09
Gma-miR394a	1.8	-0.7	-1.23	1.27
Gma-miR394a-3p	-2.03	-0.68	1.56	0.21
Gma-miR395a_1	0.17	-0.38	2.18	2.74
Gma-miR395b_2	-1.41	-2.51	1.13	2.23
Gma-miR395d	4.06	-1.87	-2.45	2.8
Gma-miR395g	0.63	-1.43	-0.33	1.73
Gma-miR396a-3p_1	0.08	1.08	0.82	-0.18
Gma-miR396a-5p	1.46	-0.57	-1.9	0.13
Gma-miR396b-3p_2	-0.72	0.29	1.09	0.08
Gma-miR396d_1	-0.23	-1.34	1.84	2.94
Gma-miR396e	-0.14	0.06	3.79	3.58
Gma-miR396e-3p_2	-0.6	0.89	1.26	-0.23
Gma-miR396g-3p	-3.39	-0.34	5.06	2
Gma-miR397_1	2.09	0.91	-3.28	-2.1
Gma-miR397a_2	0.84	1.87	-0.58	-1.61
Gma-miR397a_5	1.51	0.58	-2.84	-1.91
Gma-miR398a-3p_1	-0.53	0.01	-0.87	-1.42
Gma-miR398b	0.35	0.51	-0.95	-1.12
Gma-miR398b-3p_1	-0.56	-1.91	0.67	2.01
Gma-miR399a_5	1.03	-0.56	-1.05	0.55
Gma-miR399b	0.41	-2.53	-0.98	1.96
Gma-miR408a-5p	2.19	0.32	-2	-0.14
Gma-miR408d	0.11	0.19	-1.14	-1.22
Gma-miR4345	0.37	-0.44	0.71	1.52
Gma-miR4348b	0.09	1.02	3.77	2.84
Gma-miR4352b	-0.09	0	4.32	1.21
Gma-miR4370	-1.25	-0.59	1.13	0.47
Gma-miR4397-5p	1.67	1.43	-0.88	-0.64
Gma-miR4401b	0.03	0.02	2.15	2.16
Gma-miR4409	-0.11	0.01	-0.94	-1.05
Gma-miR4415a-3p	-0.22	0.31	-1.59	-2.12
Gma-miR4415a-5p	0.55	0.59	-1.98	-2.02
Gma-miR4416a	0.03	1.77	0.94	-0.8
Gma-miR477d	-1.71	-0.26	1.48	0.03
Gma-miR482a_4	2.98	0.45	-1.58	0.95
Gma-miR482a-3p	-0.17	7.69	8.57	0.72
Gma-miR482a-5p	0.62	-1.39	-1.85	0.95
Gma-miR482c-3p_2	1.18	0.21	-0.54	0.43
Gma-miR482c-5p_1	-0.7	-0.98	-2.4	-2.12
Gma-miR4994-5p	-0.18	-0.56	4.36	4.75
Gma-miR4996	2	0.13	-3.25	-1.38
Gma-miR5037c	-5.18	-3.79	2.14	0
Gma-miR5040	-0.24	0	6.57	4.3
Gma-miR5679	-0.1	1.16	2.55	1.29
Gma-miR5761a	1.5	2.12	-0.32	-0.95
Gma-miR5762	4.43	1.02	-3.07	0.33
Gma-miR5767	-0.18	0.95	1.27	0.13
Gma-miR5769	1.06	-0.19	-1.37	-0.13
Gma-miR5770a	0.8	-0.18	-2.99	-2.01
Gma-miR5770b	1.69	0.36	-3.26	-1.94
Gma-miR5786	3.03	1.79	-0.26	0.98
Gma-miR862a	-3.38	-3.79	1.93	0
Gma-miR862b	-3.04	-0.98	2.55	0.49
Gma-miR9726	-0.86	-1.64	0.27	1.05
Gma-miR9730	-0.31	-0.74	1.85	2.28
Gma-miR9735	-0.21	-0.08	1.93	1.8
Gma-miR9738	0.29	-0.56	2.55	3.39
Gma-miR9749	0.64	-1.52	-1.55	0.61
Gma-miR9757	-0.77	0.02	3.55	2.75
Novel_miR12	-0.26	1.3	-0.28	-1.84
Novel_miR13	-0.29	-1.65	2.95	4.31
Novel_miR15	1.27	-1.53	-1.7	1.09
Novel_miR16	-0.66	0.31	-0.27	-1.24
Novel_miR17	0.57	1.36	-0.42	-1.22
Novel_miR2	1.19	3.13	1.11	-0.83
Novel_miR23	0.29	1.05	1.63	0.87
Novel_miR25	-0.24	-0.68	-2.01	-1.57
Novel_miR3	1.91	2.12	-0.01	-0.23
Novel_miR30	-0.25	-1.14	0.2	1.08
Novel_miR32	-0.02	1.61	1.77	0.14
Novel_miR36	-0.57	-1.24	1.99	2.66
Novel_miR38	-0.92	-1.59	-0.25	0.43
Novel_miR43	0.29	1.73	2.17	0.73
Novel_miR45	-0.06	-0.97	0.45	1.37
Novel_miR46	0.38	-1.31	-0.04	1.65

## Sheet: Table S3
Table S3. Summary of predicted targets
Target id	miRNA id	TargetFinder score	psRobot score	GO term	Pathway	NR id	NR evalue	NR description
Glyma.13G154900.1	gma-miR1507a	0	0	-	K15255|1|3e-33|144|gmx:100778911|ATP-dependent DNA helicase PIF1 [EC:3.6.4.12]	gi|947071190|gb|KRH20081.1|	8.52082e-52	hypothetical protein GLYMA_13G154900 [Glycine max]
Glyma.13G155000.1	gma-miR1507a	3.5	2.5	-	-	gi|734378466|gb|KHN22088.1|	4.75924e-45	hypothetical protein glysoja_033402 [Glycine soja]
Glyma.17G075600.1	gma-miR1507a	3	2	-	-	gi|359807006|ref|NP_001241078.1|	2.45916e-29	uncharacterized protein LOC100790683 precursor [Glycine max]
Glyma.08G305400.1	gma-miR1507a	4	NA	-	K13457|1|0.0|1835|gmx:100819372|disease resistance protein RPM1	gi|356524195|ref|XP_003530717.1|	0	PREDICTED: disease resistance protein RPM1-like [Glycine max]
Glyma.03G137200.1	gma-miR1507a	4	NA	GO:0000166,	K19613|1|1e-123|445|vvi:100249878|leucine-rich repeat protein SHOC2!K15078|3|3e-118|427|egu:105060316|structure-specific endonuclease subunit SLX1 [EC:3.6.1.-]	gi|571445515|ref|XP_006576824.1|	0	PREDICTED: putative disease resistance protein RGA3 [Glycine max]
Glyma.05G001600.1	gma-miR1507a	4	NA	-	-	gi|356513981|ref|XP_003525686.1|	0	PREDICTED: mediator of RNA polymerase II transcription subunit 33B-like isoform X1 [Glycine max]
Glyma.04G137800.2	gma-miR1507a	NA	2	-	K19613|1|1e-135|485|vvi:100249878|leucine-rich repeat protein SHOC2!K15078|3|7e-134|479|egu:105060316|structure-specific endonuclease subunit SLX1 [EC:3.6.1.-]	gi|947114557|gb|KRH62859.1|	0	hypothetical protein GLYMA_04G137800 [Glycine max]
Glyma.04G137800.1	gma-miR1507a	NA	2	-	K19613|1|1e-135|485|vvi:100249878|leucine-rich repeat protein SHOC2!K15078|3|7e-134|479|egu:105060316|structure-specific endonuclease subunit SLX1 [EC:3.6.1.-]	gi|947114557|gb|KRH62859.1|	0	hypothetical protein GLYMA_04G137800 [Glycine max]
Glyma.20G003000.1	gma-miR1507a	NA	2.5	-	-	gi|947039404|gb|KRG89128.1|	1.15682e-63	hypothetical protein GLYMA_20G003000 [Glycine max]
Glyma.05G001600.1	gma-miR1507b	3	2.5	-	-	gi|356513981|ref|XP_003525686.1|	0	PREDICTED: mediator of RNA polymerase II transcription subunit 33B-like isoform X1 [Glycine max]
Glyma.13G154900.1	gma-miR1507b	0	0	-	K15255|1|3e-33|144|gmx:100778911|ATP-dependent DNA helicase PIF1 [EC:3.6.4.12]	gi|947071190|gb|KRH20081.1|	8.52082e-52	hypothetical protein GLYMA_13G154900 [Glycine max]
Glyma.13G155000.1	gma-miR1507b	2.5	2	-	-	gi|734378466|gb|KHN22088.1|	4.75924e-45	hypothetical protein glysoja_033402 [Glycine soja]
Glyma.17G075600.1	gma-miR1507b	2	1.5	-	-	gi|359807006|ref|NP_001241078.1|	2.45916e-29	uncharacterized protein LOC100790683 precursor [Glycine max]
Glyma.08G305400.1	gma-miR1507b	4	NA	-	K13457|1|0.0|1835|gmx:100819372|disease resistance protein RPM1	gi|356524195|ref|XP_003530717.1|	0	PREDICTED: disease resistance protein RPM1-like [Glycine max]
Glyma.03G137200.1	gma-miR1507b	4	NA	GO:0000166,	K19613|1|1e-123|445|vvi:100249878|leucine-rich repeat protein SHOC2!K15078|3|3e-118|427|egu:105060316|structure-specific endonuclease subunit SLX1 [EC:3.6.1.-]	gi|571445515|ref|XP_006576824.1|	0	PREDICTED: putative disease resistance protein RGA3 [Glycine max]
Glyma.13G322800.1	gma-miR1507b	4	NA	-	K01206|1|0.0|1013|gmx:100807583|alpha-L-fucosidase [EC:3.2.1.51]	gi|356547157|ref|XP_003541983.1|	0	PREDICTED: alpha-L-fucosidase 1 [Glycine max]
Glyma.06G234300.1	gma-miR1507b	NA	2.5	-	K19041|1|0.0|961|gmx:100779069|E3 ubiquitin-protein ligase RNF38/44 [EC:2.3.2.27]	gi|571461914|ref|XP_006582144.1|	0	PREDICTED: E3 ubiquitin-protein ligase MBR2-like [Glycine max]
Glyma.06G234300.2	gma-miR1507b	NA	2.5	-	K19041|1|0.0|961|gmx:100779069|E3 ubiquitin-protein ligase RNF38/44 [EC:2.3.2.27]	gi|571461914|ref|XP_006582144.1|	0	PREDICTED: E3 ubiquitin-protein ligase MBR2-like [Glycine max]
Glyma.03G094000.1	gma-miR1507b	NA	2.2	-	K15078|1|7e-62|238|mtr:MTR_5g035280|structure-specific endonuclease subunit SLX1 [EC:3.6.1.-]!K19613|3|3e-34|146|sot:102597877|leucine-rich repeat protein SHOC2	gi|947118005|gb|KRH66254.1|	0	hypothetical protein GLYMA_03G094000 [Glycine max]
Glyma.07G163400.1	gma-miR1507b	NA	2.5	-	-	gi|734429890|gb|KHN45315.1|	2.35226e-37	hypothetical protein glysoja_047888 [Glycine soja]
Glyma.06G234300.3	gma-miR1507b	NA	2.5	-	K19041|1|0.0|704|gmx:100779069|E3 ubiquitin-protein ligase RNF38/44 [EC:2.3.2.27]	gi|947106780|gb|KRH55163.1|	0	hypothetical protein GLYMA_06G234300 [Glycine max]
Glyma.05G224700.1	gma-miR1507b	NA	2.5	-	-	gi|571456809|ref|XP_006580487.1|	0	PREDICTED: uncharacterized protein LOC100796396 [Glycine max]
Glyma.05G224700.3	gma-miR1507b	NA	2.5	-	-	gi|947111852|gb|KRH60178.1|	0	hypothetical protein GLYMA_05G224700 [Glycine max]
Glyma.05G224700.2	gma-miR1507b	NA	2.5	-	-	gi|571456809|ref|XP_006580487.1|	0	PREDICTED: uncharacterized protein LOC100796396 [Glycine max]
Glyma.02G056600.1	gma-miR1507b	NA	2.5	-	K17894|1|6e-07|56.6|sita:101775857|GATA-binding protein 2	gi|571438882|ref|XP_003519898.2|	5.11606e-118	PREDICTED: GATA transcription factor 18-like [Glycine max]
Glyma.20G003000.1	gma-miR1507b	NA	2.5	-	-	gi|947039404|gb|KRG89128.1|	1.15682e-63	hypothetical protein GLYMA_20G003000 [Glycine max]
Glyma.08G031500.1	gma-miR1507b	NA	2.5	-	-	gi|571469714|ref|XP_006584801.1|	0	PREDICTED: uncharacterized protein LOC100797714 [Glycine max]
Glyma.04G137800.1	gma-miR1507b	NA	1.8	-	K19613|1|1e-135|485|vvi:100249878|leucine-rich repeat protein SHOC2!K15078|3|7e-134|479|egu:105060316|structure-specific endonuclease subunit SLX1 [EC:3.6.1.-]	gi|947114557|gb|KRH62859.1|	0	hypothetical protein GLYMA_04G137800 [Glycine max]
Glyma.04G137800.2	gma-miR1507b	NA	1.8	-	K19613|1|1e-135|485|vvi:100249878|leucine-rich repeat protein SHOC2!K15078|3|7e-134|479|egu:105060316|structure-specific endonuclease subunit SLX1 [EC:3.6.1.-]	gi|947114557|gb|KRH62859.1|	0	hypothetical protein GLYMA_04G137800 [Glycine max]
Glyma.01G214100.1	gma-miR1507c-3p	3	2.5	-	K14404|1|3e-33|144|mus:103988533|cleavage and polyadenylation specificity factor subunit 4	gi|955303960|ref|XP_014632342.1|	0	PREDICTED: uncharacterized protein LOC100784130 isoform X1 [Glycine max]
Glyma.01G214100.2	gma-miR1507c-3p	3	2.5	-	K14404|1|2e-33|144|sita:101765271|cleavage and polyadenylation specificity factor subunit 4	gi|955303966|ref|XP_014632348.1|	0	PREDICTED: uncharacterized protein LOC100784130 isoform X2 [Glycine max]
Glyma.01G214100.3	gma-miR1507c-3p	3	2.5	-	K14404|1|2e-33|144|sita:101765271|cleavage and polyadenylation specificity factor subunit 4	gi|955303966|ref|XP_014632348.1|	0	PREDICTED: uncharacterized protein LOC100784130 isoform X2 [Glycine max]
Glyma.01G214100.4	gma-miR1507c-3p	3	2.5	-	K14404|1|3e-33|144|mus:103988533|cleavage and polyadenylation specificity factor subunit 4	gi|955303960|ref|XP_014632342.1|	0	PREDICTED: uncharacterized protein LOC100784130 isoform X1 [Glycine max]
Glyma.01G214100.5	gma-miR1507c-3p	3	2.5	-	K14404|1|3e-33|144|mus:103988533|cleavage and polyadenylation specificity factor subunit 4	gi|955303960|ref|XP_014632342.1|	0	PREDICTED: uncharacterized protein LOC100784130 isoform X1 [Glycine max]
Glyma.01G214100.6	gma-miR1507c-3p	3	2.5	-	K14404|1|2e-33|144|sita:101765271|cleavage and polyadenylation specificity factor subunit 4	gi|955303966|ref|XP_014632348.1|	0	PREDICTED: uncharacterized protein LOC100784130 isoform X2 [Glycine max]
Glyma.01G214100.7	gma-miR1507c-3p	3	2.5	-	K14404|1|2e-33|144|sita:101765271|cleavage and polyadenylation specificity factor subunit 4	gi|955303966|ref|XP_014632348.1|	0	PREDICTED: uncharacterized protein LOC100784130 isoform X2 [Glycine max]
Glyma.01G214100.8	gma-miR1507c-3p	3	2.5	-	K14404|1|3e-33|144|mus:103988533|cleavage and polyadenylation specificity factor subunit 4	gi|955303960|ref|XP_014632342.1|	0	PREDICTED: uncharacterized protein LOC100784130 isoform X1 [Glycine max]
Glyma.02G258200.1	gma-miR1507c-3p	4	2.5	-	K04646|1|0.0|3109|gmx:100786617|clathrin heavy chain	gi|356501173|ref|XP_003519402.1|	0	PREDICTED: clathrin heavy chain 2-like [Glycine max]
Glyma.03G094000.1	gma-miR1507c-3p	4	2	-	K15078|1|7e-62|238|mtr:MTR_5g035280|structure-specific endonuclease subunit SLX1 [EC:3.6.1.-]!K19613|3|3e-34|146|sot:102597877|leucine-rich repeat protein SHOC2	gi|947118005|gb|KRH66254.1|	0	hypothetical protein GLYMA_03G094000 [Glycine max]
Glyma.03G236400.1	gma-miR1507c-3p	4	2.5	-	K02184|1|2e-75|285|ppp:PHYPADRAFT_159956|formin 2	gi|356504034|ref|XP_003520804.1|	0	PREDICTED: formin-like protein 11 [Glycine max]
Glyma.04G075700.1	gma-miR1507c-3p	3.5	2.5	-	K10443|1|9e-13|75.9|ppp:PHYPADRAFT_169940|kelch-like protein 2/3	gi|571449627|ref|XP_006578204.1|	0	PREDICTED: F-box protein AFR [Glycine max]
Glyma.04G137800.1	gma-miR1507c-3p	2.5	1.2	-	K19613|1|1e-135|485|vvi:100249878|leucine-rich repeat protein SHOC2!K15078|3|7e-134|479|egu:105060316|structure-specific endonuclease subunit SLX1 [EC:3.6.1.-]	gi|947114557|gb|KRH62859.1|	0	hypothetical protein GLYMA_04G137800 [Glycine max]
Glyma.04G137800.2	gma-miR1507c-3p	2.5	1.2	-	K19613|1|1e-135|485|vvi:100249878|leucine-rich repeat protein SHOC2!K15078|3|7e-134|479|egu:105060316|structure-specific endonuclease subunit SLX1 [EC:3.6.1.-]	gi|947114557|gb|KRH62859.1|	0	hypothetical protein GLYMA_04G137800 [Glycine max]
Glyma.05G006900.1	gma-miR1507c-3p	3.5	1.8	GO:0000166,	K19613|1|2e-126|214|pmum:103343307|leucine-rich repeat protein SHOC2	gi|950926911|ref|XP_014521547.1|	0	PREDICTED: putative disease resistance RPP13-like protein 1 [Vigna radiata var. radiata]
Glyma.06G318600.1	gma-miR1507c-3p	4	2.5	-	K19613|1|3e-107|390|pvu:PHAVU_004G016500g|leucine-rich repeat protein SHOC2!K15078|4|1e-74|282|jcu:105630766|structure-specific endonuclease subunit SLX1 [EC:3.6.1.-]	gi|947107967|gb|KRH56350.1|	0	hypothetical protein GLYMA_06G318600 [Glycine max]
Glyma.08G325400.1	gma-miR1507c-3p	4	2.5	-	K14319|1|4e-07|58.9|smo:SELMODRAFT_116808|Ran GTPase-activating protein 1	gi|356524328|ref|XP_003530781.1|	0	PREDICTED: protein TORNADO 1-like [Glycine max]
Glyma.08G325400.2	gma-miR1507c-3p	4	2.5	-	K14319|1|4e-07|58.9|smo:SELMODRAFT_116808|Ran GTPase-activating protein 1	gi|356524328|ref|XP_003530781.1|	0	PREDICTED: protein TORNADO 1-like [Glycine max]
Glyma.11G151900.1	gma-miR1507c-3p	3.5	1.8	-	K19613|1|4e-152|539|mtr:MTR_3g018980|leucine-rich repeat protein SHOC2!K15078|4|2e-71|271|jcu:105630766|structure-specific endonuclease subunit SLX1 [EC:3.6.1.-]	gi|947081200|gb|KRH29989.1|	0	hypothetical protein GLYMA_11G151900 [Glycine max]
Glyma.11G231100.1	gma-miR1507c-3p	4	2.5	GO:0005905,GO:0012510,GO:0015031,	K04646|1|0.0|3096|gmx:100802224|clathrin heavy chain	gi|734323646|gb|KHN04772.1|	0	Clathrin heavy chain 1 [Glycine soja]
Glyma.13G154900.1	gma-miR1507c-3p	4	2.5	-	K15255|1|3e-33|144|gmx:100778911|ATP-dependent DNA helicase PIF1 [EC:3.6.4.12]	gi|947071190|gb|KRH20081.1|	8.52082e-52	hypothetical protein GLYMA_13G154900 [Glycine max]
Glyma.13G169400.1	gma-miR1507c-3p	3.5	1.8	-	-	gi|947071419|gb|KRH20310.1|	1.13469e-28	hypothetical protein GLYMA_13G169400 [Glycine max]
Glyma.13G295200.1	gma-miR1507c-3p	3	2.5	-	K04460|1|3e-43|177|vvi:100251525|serine/threonine-protein phosphatase 5 [EC:3.1.3.16]!K03178|2|3e-39|164|mtr:MTR_5g072460|ubiquitin-activating enzyme E1 [EC:6.2.1.45]!K08488|4|3e-11|71.2|gmx:100805748|syntaxin 7	gi|955325516|ref|XP_014632161.1|	2.87936e-160	PREDICTED: serine/threonine-protein phosphatase 7 long form homolog [Glycine max]
Glyma.14G058300.1	gma-miR1507c-3p	4	2.5	-	K04646|1|0.0|3179|gmx:100786715|clathrin heavy chain	gi|356551424|ref|XP_003544075.1|	0	PREDICTED: clathrin heavy chain 2 [Glycine max]
Glyma.14G058300.2	gma-miR1507c-3p	4	2.5	-	K04646|1|0.0|2930|gmx:100786715|clathrin heavy chain	gi|947065789|gb|KRH14932.1|	0	hypothetical protein GLYMA_14G058300 [Glycine max]
Glyma.15G226100.1	gma-miR1507c-3p	2.5	1.2	-	K19613|1|0.0|665|mtr:MTR_3g018980|leucine-rich repeat protein SHOC2!K15078|4|2e-146|521|rcu:RCOM_1122050|structure-specific endonuclease subunit SLX1 [EC:3.6.1.-]	gi|955366628|ref|XP_014623006.1|	0	PREDICTED: putative disease resistance protein At3g14460 [Glycine max]
Glyma.16G018400.1	gma-miR1507c-3p	3.5	2.2	-	-	gi|947056955|gb|KRH06361.1|	0	hypothetical protein GLYMA_16G018400 [Glycine max]
Glyma.16G018400.2	gma-miR1507c-3p	3.5	2.2	-	-	gi|947056957|gb|KRH06363.1|	0	hypothetical protein GLYMA_16G018400 [Glycine max]
Glyma.16G018400.3	gma-miR1507c-3p	3.5	2.2	-	-	gi|947056958|gb|KRH06364.1|	0	hypothetical protein GLYMA_16G018400 [Glycine max]
Glyma.16G018400.4	gma-miR1507c-3p	3.5	2.2	-	-	gi|947056958|gb|KRH06364.1|	0	hypothetical protein GLYMA_16G018400 [Glycine max]
Glyma.16G018400.5	gma-miR1507c-3p	3.5	2.2	-	-	gi|947056954|gb|KRH06360.1|	0	hypothetical protein GLYMA_16G018400 [Glycine max]
Glyma.16G018400.6	gma-miR1507c-3p	3.5	2.2	-	-	gi|947056955|gb|KRH06361.1|	0	hypothetical protein GLYMA_16G018400 [Glycine max]
Glyma.16G018400.7	gma-miR1507c-3p	3.5	2.2	-	-	gi|947056955|gb|KRH06361.1|	0	hypothetical protein GLYMA_16G018400 [Glycine max]
Glyma.16G018400.8	gma-miR1507c-3p	3.5	2.2	-	-	gi|947056954|gb|KRH06360.1|	0	hypothetical protein GLYMA_16G018400 [Glycine max]
Glyma.16G018400.9	gma-miR1507c-3p	3.5	2.2	-	-	gi|947056962|gb|KRH06368.1|	0	hypothetical protein GLYMA_16G018400 [Glycine max]
Glyma.18G026000.1	gma-miR1507c-3p	4	2.5	GO:0005905,GO:0012510,GO:0015031,	K04646|1|0.0|3071|gmx:100802224|clathrin heavy chain	gi|947048183|gb|KRG97711.1|	0	hypothetical protein GLYMA_18G026000 [Glycine max]
Glyma.18G081800.1	gma-miR1507c-3p	4	2.5	-	K14319|1|8e-07|57.8|ppp:PHYPADRAFT_212538|Ran GTPase-activating protein 1	gi|356569665|ref|XP_003553018.1|	0	PREDICTED: protein TORNADO 1-like [Glycine max]
Glyma.19G009600.1	gma-miR1507c-3p	3	1.5	-	-	gi|947043702|gb|KRG93331.1|	1.71893e-23	hypothetical protein GLYMA_19G009600 [Glycine max]
Glyma.12G150300.2	gma-miR1507c-3p	4	NA	-	K14963|1|1e-10|69.7|mtr:MTR_4g119620|COMPASS component SWD3	gi|947077230|gb|KRH26070.1|	0	hypothetical protein GLYMA_12G150300 [Glycine max]
Glyma.12G002200.1	gma-miR1507c-3p	4	NA	-	-	gi|351727667|ref|NP_001235377.1|	6.01572e-110	uncharacterized protein LOC100306460 [Glycine max]
Glyma.15G196400.1	gma-miR1507c-3p	4	NA	-	K17616|1|0.0|898|gmx:100799803|CTD small phosphatase-like protein 2 [EC:3.1.3.-]	gi|571520038|ref|XP_006597936.1|	0	PREDICTED: CTD small phosphatase-like protein 2 [Glycine max]
Glyma.06G247200.1	gma-miR1507c-3p	4	NA	-	K14963|1|3e-17|92.0|cic:CICLE_v10026097mg|COMPASS component SWD3	gi|356514768|ref|XP_003526075.1|	0	PREDICTED: WD repeat-containing protein 44-like isoform X2 [Glycine max]
Glyma.12G150300.4	gma-miR1507c-3p	4	NA	-	-	gi|947077233|gb|KRH26073.1|	0	hypothetical protein GLYMA_12G150300 [Glycine max]
Glyma.12G150300.3	gma-miR1507c-3p	4	NA	-	K14963|1|3e-17|92.0|cic:CICLE_v10026097mg|COMPASS component SWD3	gi|571493566|ref|XP_006592590.1|	0	PREDICTED: WD repeat-containing protein 44-like isoform X2 [Glycine max]
Glyma.08G107500.1	gma-miR1507c-3p	4	NA	-	K12338|1|1e-168|594|vvi:100260080|anthocyanidin 3-O-glucoside 5-O-glucosyltransferase [EC:2.4.1.298]	gi|356525195|ref|XP_003531212.1|	0	PREDICTED: crocetin glucosyltransferase, chloroplastic-like [Glycine max]
Glyma.12G002200.2	gma-miR1507c-3p	4	NA	-	-	gi|571491188|ref|XP_006591822.1|	9.06731e-94	PREDICTED: uncharacterized protein LOC100306460 isoform X1 [Glycine max]
Glyma.04G058100.1	gma-miR1507c-3p	3	NA	GO:0016746,	K11714|1|7e-43|176|obr:102700804|rhamnogalacturonan II specific xylosyltransferase [EC:2.4.2.-]!K13065|2|2e-30|134|smo:SELMODRAFT_450132|shikimate O-hydroxycinnamoyltransferase [EC:2.3.1.133]	gi|356509860|ref|XP_003523662.1|	0	PREDICTED: uncharacterized acetyltransferase At3g50280-like [Glycine max]
Glyma.05G132700.1	gma-miR1507c-3p	3.5	NA	-	K17710|1|7e-104|379|pxb:103956661|pentatricopeptide repeat domain-containing protein 1!K15271|5|5e-102|373|sot:102581133|ATP-dependent DNA helicase HFM1/MER3 [EC:3.6.4.12]	gi|571455336|ref|XP_006580059.1|	0	PREDICTED: pentatricopeptide repeat-containing protein At3g16610-like [Glycine max]
Glyma.19G101000.1	gma-miR1507c-3p	3.5	NA	GO:0033176,GO:0003824,GO:0022857,GO:0015988,	K02148|1|0.0|696|gmx:100813963|V-type H+-transporting ATPase subunit C	gi|356571620|ref|XP_003553974.1|	0	PREDICTED: V-type proton ATPase subunit C-like [Glycine max]
Glyma.06G041400.1	gma-miR1507c-3p	3.5	NA	GO:0016746,	K13065|1|1e-37|159|smo:SELMODRAFT_450132|shikimate O-hydroxycinnamoyltransferase [EC:2.3.1.133]!K11714|3|3e-37|157|obr:102700804|rhamnogalacturonan II specific xylosyltransferase [EC:2.4.2.-]	gi|356514390|ref|XP_003525889.1|	0	PREDICTED: uncharacterized acetyltransferase At3g50280-like [Glycine max]
Glyma.02G129700.1	gma-miR1507c-3p	3.5	NA	-	-	gi|734333918|gb|KHN07726.1|	0	hypothetical protein glysoja_033111 [Glycine soja]
Glyma.20G128100.1	gma-miR1507c-3p	3.5	NA	-	K08236|1|2e-158|560|cic:CICLE_v10028247mg|limonoid glucosyltransferase [EC:2.4.1.210]!K13068|3|2e-130|466|crb:CARUB_v10013531mg|sinapate 1-glucosyltransferase [EC:2.4.1.120]	gi|356575668|ref|XP_003555960.1|	0	PREDICTED: putative UDP-glucose glucosyltransferase [Glycine max]
Glyma.08G174900.1	gma-miR1507c-3p	3.5	NA	GO:0016765,	K00799|1|4e-111|400|gmx:100500477|glutathione S-transferase [EC:2.5.1.18]	gi|955332849|ref|XP_014633819.1|	4.13438e-120	PREDICTED: uncharacterized protein LOC100500477 isoform X1 [Glycine max]
Glyma.02G172800.2	gma-miR1507c-3p	NA	2.5	GO:0043232,GO:0032559,	K10355|1|0.0|759|gmx:100813210|actin, other eukaryote	gi|356500435|ref|XP_003519037.1|	0	PREDICTED: actin-like [Glycine max]
Glyma.03G144800.5	gma-miR1507c-3p	NA	2.5	GO:0043232,GO:0032559,	K10355|1|0.0|758|gmx:100781142|actin, other eukaryote	gi|356504868|ref|XP_003521216.1|	0	PREDICTED: actin-3 [Glycine max]
Glyma.15G120400.1	gma-miR1507c-3p	NA	2.5	-	K12486|1|2e-33|144|pda:103724055|stromal membrane-associated protein	gi|356545027|ref|XP_003540947.1|	3.24309e-91	PREDICTED: protein C2-DOMAIN ABA-RELATED 11-like [Glycine max]
Glyma.15G120400.2	gma-miR1507c-3p	NA	2.5	-	K12486|1|1e-33|144|pda:103724055|stromal membrane-associated protein	gi|356545027|ref|XP_003540947.1|	2.19343e-91	PREDICTED: protein C2-DOMAIN ABA-RELATED 11-like [Glycine max]
Glyma.19G245800.1	gma-miR1507c-3p	NA	2.5	-	K04730|1|2e-109|398|egr:104420356|interleukin-1 receptor-associated kinase 1 [EC:2.7.11.1]!K04733|2|1e-106|389|ppp:PHYPADRAFT_56753|interleukin-1 receptor-associated kinase 4 [EC:2.7.11.1]	gi|571560385|ref|XP_006604845.1|	0	PREDICTED: receptor-like protein kinase ANXUR2 [Glycine max]
Glyma.09G167900.2	gma-miR1507c-3p	NA	2.5	-	K12133|1|4e-27|124|mus:103973007|MYB-related transcription factor LHY	gi|356531046|ref|XP_003534089.1|	0	PREDICTED: protein REVEILLE 7-like [Glycine max]
Glyma.13G187900.1	gma-miR1507c-3p	NA	2.2	GO:0000166,	K19613|1|0.0|710|mtr:MTR_3g018980|leucine-rich repeat protein SHOC2!K15078|4|8e-150|532|jcu:105630766|structure-specific endonuclease subunit SLX1 [EC:3.6.1.-]	gi|571498931|ref|XP_006594353.1|	0	PREDICTED: putative disease resistance RPP13-like protein 1 [Glycine max]
Glyma.09G266600.1	gma-miR1507c-3p	NA	2.5	-	K01652|1|2e-13|78.6|sly:101253806|acetolactate synthase I/II/III large subunit [EC:2.2.1.6]!K14304|2|2e-08|62.0|csl:COCSUDRAFT_56339|nuclear pore complex protein Nup85!K12486|3|1e-06|55.8|brp:103859252|stromal membrane-associated protein	gi|356532074|ref|XP_003534599.1|	0	PREDICTED: synaptotagmin-5-like [Glycine max]
Glyma.13G317500.2	gma-miR1507c-3p	NA	2.5	-	K11293|1|0.0|2000|gmx:100802265|protein HIRA/HIR1	gi|571502315|ref|XP_006594939.1|	0	PREDICTED: protein HIRA-like isoform X2 [Glycine max]
Glyma.16G079400.1	gma-miR1507c-3p	NA	2.5	-	K19613|1|0.0|902|mtr:MTR_3g018980|leucine-rich repeat protein SHOC2!K15078|5|7e-130|466|jcu:105630766|structure-specific endonuclease subunit SLX1 [EC:3.6.1.-]	gi|571526643|ref|XP_006599131.1|	0	PREDICTED: putative disease resistance RPP13-like protein 1 [Glycine max]
Glyma.03G037100.3	gma-miR1507c-3p	NA	2.2	-	K19613|1|3e-169|597|tcc:TCM_043255|leucine-rich repeat protein SHOC2!K15078|3|1e-157|558|cic:CICLE_v10000073mg|structure-specific endonuclease subunit SLX1 [EC:3.6.1.-]	gi|955310785|ref|XP_014628967.1|	0	PREDICTED: putative disease resistance RPP13-like protein 1 isoform X3 [Glycine max]
Glyma.08G294700.3	gma-miR1507c-3p	NA	2.5	-	K12472|1|2e-06|55.5|bvg:104885038|epidermal growth factor receptor substrate 15	gi|356524108|ref|XP_003530674.1|	0	PREDICTED: mucin-21-like isoform X1 [Glycine max]
Glyma.08G294700.1	gma-miR1507c-3p	NA	2.5	-	K12472|1|2e-06|55.5|bvg:104885038|epidermal growth factor receptor substrate 15	gi|356524108|ref|XP_003530674.1|	0	PREDICTED: mucin-21-like isoform X1 [Glycine max]
Glyma.13G317500.3	gma-miR1507c-3p	NA	2.5	-	K11293|1|0.0|1496|gmx:100802265|protein HIRA/HIR1	gi|947073805|gb|KRH22696.1|	0	hypothetical protein GLYMA_13G317500 [Glycine max]
Glyma.03G049600.2	gma-miR1507c-3p	NA	2.5	-	-	gi|571444403|ref|XP_006576502.1|	0	PREDICTED: protein trichome birefringence-like 35 isoform X1 [Glycine max]
Glyma.15G202000.1	gma-miR1507c-3p	NA	2.5	-	K04422|1|6e-109|397|rcu:RCOM_0220640|mitogen-activated protein kinase kinase kinase 13 [EC:2.7.11.25]!K14510|4|1e-47|193|rcu:RCOM_0382890|serine/threonine-protein kinase CTR1 [EC:2.7.11.1]	gi|571520172|ref|XP_006597948.1|	0	PREDICTED: uncharacterized protein LOC100776264 [Glycine max]
Glyma.15G257400.1	gma-miR1507c-3p	NA	2.5	-	K13525|1|7e-45|181|gmx:100800882|transitional endoplasmic reticulum ATPase!K06892|2|5e-23|108|sot:102581853|feruloyl-CoA ortho-hydroxylase [EC:1.14.11.-]	gi|947064438|gb|KRH13699.1|	1.22064e-154	hypothetical protein GLYMA_15G257400 [Glycine max]
Glyma.19G137800.1	gma-miR1507c-3p	NA	2.5	GO:0043231,GO:0003677,GO:0001071,GO:0006351,	K09419|1|5e-121|435|gmx:100786140|heat shock transcription factor, other eukaryote	gi|571557059|ref|XP_006604353.1|	1.15572e-121	PREDICTED: heat stress transcription factor B-3-like isoform X2 [Glycine max]
Glyma.03G039200.2	gma-miR1507c-3p	NA	2.2	-	K19613|1|1e-177|625|tcc:TCM_043255|leucine-rich repeat protein SHOC2	gi|947117232|gb|KRH65481.1|	0	hypothetical protein GLYMA_03G039200 [Glycine max]
Glyma.03G034900.1	gma-miR1507c-3p	NA	2.2	-	K19613|1|0.0|642|mtr:MTR_3g018980|leucine-rich repeat protein SHOC2!K15078|4|8e-161|569|cic:CICLE_v10000073mg|structure-specific endonuclease subunit SLX1 [EC:3.6.1.-]	gi|955310761|ref|XP_014628962.1|	0	PREDICTED: putative disease resistance protein At3g14460 [Glycine max]
Glyma.13G317500.5	gma-miR1507c-3p	NA	2.5	-	K11293|1|0.0|1995|gmx:100802265|protein HIRA/HIR1	gi|571502315|ref|XP_006594939.1|	0	PREDICTED: protein HIRA-like isoform X2 [Glycine max]
Glyma.17G211300.1	gma-miR1507c-3p	NA	2.5	-	-	gi|356562040|ref|XP_003549283.1|	0	PREDICTED: uncharacterized protein LOC100788029 [Glycine max]
Glyma.15G202000.2	gma-miR1507c-3p	NA	2.5	-	K04422|1|5e-104|286|rcu:RCOM_0220640|mitogen-activated protein kinase kinase kinase 13 [EC:2.7.11.25]	gi|947063624|gb|KRH12885.1|	0	hypothetical protein GLYMA_15G202000 [Glycine max]
Glyma.19G147900.1	gma-miR1507c-3p	NA	2.5	GO:0043232,GO:0032559,	K10355|1|0.0|758|gmx:100807341|actin, other eukaryote	gi|359806047|ref|NP_001241178.1|	0	uncharacterized protein LOC100807341 [Glycine max]
Glyma.06G241700.1	gma-miR1507c-3p	NA	2.5	-	K14304|1|8e-09|61.2|csl:COCSUDRAFT_56339|nuclear pore complex protein Nup85!K12486|2|1e-06|53.9|brp:103870623|stromal membrane-associated protein	gi|947106886|gb|KRH55269.1|	4.92219e-116	hypothetical protein GLYMA_06G241700 [Glycine max]
Glyma.09G111200.2	gma-miR1507c-3p	NA	2.5	GO:0043232,GO:0032559,	K10355|1|0.0|759|gmx:100777705|actin, other eukaryote	gi|356530693|ref|XP_003533915.1|	0	PREDICTED: actin-like [Glycine max]
Glyma.10G009200.1	gma-miR1507c-3p	NA	2.2	-	K13415|1|6e-17|90.9|mdm:103401427|protein brassinosteroid insensitive 1 [EC:2.7.10.1 2.7.11.1]	gi|947083019|gb|KRH31740.1|	0	hypothetical protein GLYMA_10G009200 [Glycine max]
Glyma.16G217700.1	gma-miR1507c-3p	NA	2.5	-	K12133|1|2e-26|122|mus:103973007|MYB-related transcription factor LHY	gi|356560061|ref|XP_003548314.1|	0	PREDICTED: protein REVEILLE 7 [Glycine max]
Glyma.08G294700.2	gma-miR1507c-3p	NA	2.5	-	K12472|1|3e-06|55.5|bvg:104885038|epidermal growth factor receptor substrate 15	gi|356524108|ref|XP_003530674.1|	0	PREDICTED: mucin-21-like isoform X1 [Glycine max]
Glyma.10G071000.1	gma-miR1507c-3p	NA	2.5	-	-	gi|947084006|gb|KRH32727.1|	0	hypothetical protein GLYMA_10G071000 [Glycine max]
Glyma.18G224000.1	gma-miR1507c-3p	NA	2.5	-	K01652|1|3e-13|78.2|sly:101253806|acetolactate synthase I/II/III large subunit [EC:2.2.1.6]!K14304|2|7e-09|63.5|csl:COCSUDRAFT_56339|nuclear pore complex protein Nup85!K12486|3|3e-06|54.7|brp:103859252|stromal membrane-associated protein	gi|955385028|ref|XP_014626515.1|	0	PREDICTED: synaptotagmin-5-like [Glycine max]
Glyma.19G042600.1	gma-miR1507c-3p	NA	2.2	-	K15078|1|0.0|781|mtr:MTR_5g035280|structure-specific endonuclease subunit SLX1 [EC:3.6.1.-]!K19613|3|1e-130|468|sot:102597877|leucine-rich repeat protein SHOC2	gi|357486441|ref|XP_003613508.1|	0	NBS-LRR type disease resistance protein [Medicago truncatula]
Glyma.19G147900.2	gma-miR1507c-3p	NA	2.5	GO:0043232,GO:0032559,	K10355|1|0.0|758|gmx:100807341|actin, other eukaryote	gi|359806047|ref|NP_001241178.1|	0	uncharacterized protein LOC100807341 [Glycine max]
Glyma.15G120400.3	gma-miR1507c-3p	NA	2.5	-	K12486|1|1e-33|144|pda:103724055|stromal membrane-associated protein	gi|356545027|ref|XP_003540947.1|	2.19957e-91	PREDICTED: protein C2-DOMAIN ABA-RELATED 11-like [Glycine max]
Glyma.02G172800.1	gma-miR1507c-3p	NA	2.5	GO:0043232,GO:0032559,	K10355|1|0.0|759|gmx:100813210|actin, other eukaryote	gi|356500435|ref|XP_003519037.1|	0	PREDICTED: actin-like [Glycine max]
Glyma.03G045700.1	gma-miR1507c-3p	NA	2.2	-	K19613|1|0.0|647|mtr:MTR_3g018980|leucine-rich repeat protein SHOC2!K15078|3|2e-162|574|rcu:RCOM_1122050|structure-specific endonuclease subunit SLX1 [EC:3.6.1.-]	gi|356506525|ref|XP_003522031.1|	0	PREDICTED: putative disease resistance RPP13-like protein 1 isoform X1 [Glycine max]
Glyma.03G144800.3	gma-miR1507c-3p	NA	2.5	GO:0043232,GO:0032559,	K10355|1|0.0|758|gmx:100781142|actin, other eukaryote	gi|356504868|ref|XP_003521216.1|	0	PREDICTED: actin-3 [Glycine max]
Glyma.03G144800.1	gma-miR1507c-3p	NA	2.5	GO:0043232,GO:0032559,	K10355|1|0.0|758|gmx:100781142|actin, other eukaryote	gi|356504868|ref|XP_003521216.1|	0	PREDICTED: actin-3 [Glycine max]
Glyma.01G121700.1	gma-miR1507c-5p	3.5	2.2	-	-	gi|955302807|ref|XP_014630256.1|	8.49565e-119	PREDICTED: rhodanese-like domain-containing protein 10 isoform X1 [Glycine max]
Glyma.01G121700.2	gma-miR1507c-5p	3.5	2.2	-	-	gi|955302807|ref|XP_014630256.1|	2.29219e-115	PREDICTED: rhodanese-like domain-containing protein 10 isoform X1 [Glycine max]
Glyma.12G058100.2	gma-miR1507c-5p	3	2	-	K14500|1|2e-146|381|pmum:103343010|BR-signaling kinase [EC:2.7.11.1]	gi|703067170|ref|XP_010087901.1|	0	putative serine/threonine-protein kinase [Morus notabilis]
Glyma.12G058100.3	gma-miR1507c-5p	3	2	GO:0016301,GO:0004871,GO:0032559,GO:0006464,	K14500|1|0.0|602|jcu:105631149|BR-signaling kinase [EC:2.7.11.1]	gi|947075875|gb|KRH24715.1|	0	hypothetical protein GLYMA_12G058100 [Glycine max]
Glyma.12G058100.4	gma-miR1507c-5p	3	2	GO:0016301,GO:0004871,GO:0032559,GO:0006464,	K14500|1|0.0|704|vvi:100256923|BR-signaling kinase [EC:2.7.11.1]	gi|955352113|ref|XP_014619838.1|	0	PREDICTED: TPR-containing protein kinase isoform X1 [Glycine max]
Glyma.12G058100.5	gma-miR1507c-5p	3	2	GO:0016301,GO:0004871,GO:0032559,GO:0006464,	K14500|1|0.0|602|jcu:105631149|BR-signaling kinase [EC:2.7.11.1]	gi|947075875|gb|KRH24715.1|	0	hypothetical protein GLYMA_12G058100 [Glycine max]
Glyma.20G100100.1	gma-miR1507c-5p	4	2	-	K08596|1|3e-150|533|gmx:100788065|sentrin-specific protease 7 [EC:3.4.22.68]	gi|947040850|gb|KRG90574.1|	0	hypothetical protein GLYMA_20G100100 [Glycine max]
Glyma.09G015100.1	gma-miR1507c-5p	4	NA	-	-	gi|356532836|ref|XP_003534976.1|	9.60052e-178	PREDICTED: phosphatidylinositol/phosphatidylcholine transfer protein SFH9-like isoform X1 [Glycine max]
Glyma.09G015100.2	gma-miR1507c-5p	4	NA	-	-	gi|955339693|ref|XP_014617318.1|	1.65381e-161	PREDICTED: phosphatidylinositol/phosphatidylcholine transfer protein SFH9-like isoform X2 [Glycine max]
Glyma.08G229100.2	gma-miR1507c-5p	3.5	NA	-	K04733|1|1e-39|166|ppp:PHYPADRAFT_56753|interleukin-1 receptor-associated kinase 4 [EC:2.7.11.1]	gi|571472730|ref|XP_006585700.1|	0	PREDICTED: probable inactive leucine-rich repeat receptor-like protein kinase At3g03770 [Glycine max]
Glyma.08G229100.1	gma-miR1507c-5p	3.5	NA	-	K04733|1|1e-39|166|ppp:PHYPADRAFT_56753|interleukin-1 receptor-associated kinase 4 [EC:2.7.11.1]	gi|571472730|ref|XP_006585700.1|	0	PREDICTED: probable inactive leucine-rich repeat receptor-like protein kinase At3g03770 [Glycine max]
Glyma.19G185800.2	gma-miR1507c-5p	NA	2.5	-	-	gi|356572484|ref|XP_003554398.1|	6.72315e-67	PREDICTED: uncharacterized protein LOC100819290 [Glycine max]
Glyma.15G188100.1	gma-miR1507c-5p	NA	2.5	-	K11975|1|2e-166|585|gmx:100803898|E3 ubiquitin-protein ligase RNF144 [EC:2.3.2.27]	gi|571519768|ref|XP_006597893.1|	1.43296e-165	PREDICTED: probable E3 ubiquitin-protein ligase rbrA [Glycine max]
Glyma.19G008000.1	gma-miR1507c-5p	NA	2.5	-	K00278|1|1e-29|117|gmx:100782806|L-aspartate oxidase [EC:1.4.3.16]	gi|947043671|gb|KRG93300.1|	5.46938e-38	hypothetical protein GLYMA_19G008000 [Glycine max]
Glyma.20G208100.1	gma-miR1507c-5p	NA	2.2	-	-	gi|571569358|ref|XP_006606380.1|	0	PREDICTED: protein TRIGALACTOSYLDIACYLGLYCEROL 1, chloroplastic-like isoform X2 [Glycine max]
Glyma.19G105500.1	gma-miR1507c-5p	NA	2.5	-	K10569|1|6e-25|116|eus:EUTSA_v10013728mg|endonuclease VIII-like 3	gi|571552722|ref|XP_006603675.1|	0	PREDICTED: uncharacterized protein LOC100527087 isoform X2 [Glycine max]
Glyma.19G185800.1	gma-miR1507c-5p	NA	2.5	-	-	gi|947046412|gb|KRG96041.1|	1.4398e-70	hypothetical protein GLYMA_19G185800 [Glycine max]
Glyma.19G217800.1	gma-miR1507c-5p	NA	2.2	GO:0003677,GO:0001071,GO:0010467,	K18835|1|2e-25|117|mus:103985384|WRKY transcription factor 2	gi|356572807|ref|XP_003554557.1|	3.45675e-153	PREDICTED: probable WRKY transcription factor 23 [Glycine max]
Glyma.13G176500.1	gma-miR1507c-5p	NA	2.2	GO:0044424,GO:0050896,	K13993|1|2e-73|276|gmx:100499727|HSP20 family protein	gi|947071514|gb|KRH20405.1|	3.34487e-82	hypothetical protein GLYMA_13G176500 [Glycine max]
Glyma.16G042100.1	gma-miR1507c-5p	NA	2.5	-	-	gi|571530636|ref|XP_006599775.1|	1.44914e-37	PREDICTED: uncharacterized protein LOC102660023 [Glycine max]
Glyma.06G002600.1	gma-miR1507c-5p	2.5	NA	-	K13179|1|0.0|991|gmx:100780849|ATP-dependent RNA helicase DDX18/HAS1 [EC:3.6.4.13]	gi|356516407|ref|XP_003526886.1|	0	PREDICTED: DEAD-box ATP-dependent RNA helicase 50 [Glycine max]
Glyma.09G074200.1	gma-miR1507c-5p	NA	2.5	-	K11975|1|3e-165|582|gmx:100807821|E3 ubiquitin-protein ligase RNF144 [EC:2.3.2.27]	gi|947088900|gb|KRH37565.1|	2.00276e-164	hypothetical protein GLYMA_09G074200 [Glycine max]
Glyma.11G005100.1	gma-miR1507c-5p	NA	2.2	GO:0044424,GO:0008252,GO:0043169,	K03787|1|5e-169|595|gmx:100792340|5'-nucleotidase [EC:3.1.3.5]	gi|955348729|ref|XP_014619208.1|	3.53552e-168	PREDICTED: 5'-nucleotidase SurE-like isoform X2 [Glycine max]
Glyma.13G148700.1	gma-miR1507c-5p	NA	2.5	-	K18789|1|1e-133|477|atr:18446374|xylogalacturonan beta-1,3-xylosyltransferase [EC:2.4.2.41]	gi|356548353|ref|XP_003542567.1|	0	PREDICTED: probable glycosyltransferase At5g03795 [Glycine max]
Glyma.16G150000.1	gma-miR1507c-5p	NA	2.5	GO:0044424,GO:0003747,GO:0006412,	K03265|1|0.0|801|gmx:100813343|peptide chain release factor subunit 1	gi|356559518|ref|XP_003548046.1|	0	PREDICTED: eukaryotic peptide chain release factor subunit 1-3-like [Glycine max]
Glyma.16G124400.1	gma-miR1507c-5p	NA	2	GO:0043231,GO:0032561,GO:0035556,	K04392|1|2e-98|360|gmx:100787827|Ras-related C3 botulinum toxin substrate 1	gi|955374571|ref|XP_014624047.1|	1.09652e-97	PREDICTED: rac-like GTP-binding protein RHO1 [Glycine max]
Glyma.15G070700.1	gma-miR1507c-5p	NA	2.5	-	K02184|1|0.0|637|tcc:TCM_029927|formin 2	gi|356555096|ref|XP_003545875.1|	0	PREDICTED: uncharacterized protein LOC100795741 isoform X1 [Glycine max]
Glyma.15G107800.1	gma-miR1507c-5p	NA	2.5	-	-	gi|571517710|ref|XP_006597583.1|	0	PREDICTED: uncharacterized protein LOC100794351 [Glycine max]
Glyma.15G107800.5	gma-miR1507c-5p	NA	2.5	-	-	gi|571517710|ref|XP_006597583.1|	0	PREDICTED: uncharacterized protein LOC100794351 [Glycine max]
Glyma.15G209300.1	gma-miR1507c-5p	NA	2.5	-	K01188|1|1e-43|178|zma:103648573|beta-glucosidase [EC:3.2.1.21]!K13420|2|2e-31|137|mus:103988543|LRR receptor-like serine/threonine-protein kinase FLS2 [EC:2.7.11.1]	gi|358248196|ref|NP_001239837.1|	7.61956e-178	polygalacturonase inhibitor 1-like precursor [Glycine max]
Glyma.07G198000.4	gma-miR1508a	4	2	-	-	gi|955331772|ref|XP_014633613.1|	2.59731e-96	PREDICTED: VQ motif-containing protein 4-like isoform X2 [Glycine max]
Glyma.09G256500.1	gma-miR1508a	4	2.5	-	K17710|1|2e-54|211|gmx:102663208|pentatricopeptide repeat domain-containing protein 1	gi|734404065|gb|KHN32836.1|	1.88563e-55	Pentatricopeptide repeat-containing protein, mitochondrial [Glycine soja]
Glyma.09G256600.1	gma-miR1508a	4	2.5	-	K17710|1|0.0|919|gmx:100818504|pentatricopeptide repeat domain-containing protein 1!K17964|3|0.0|715|gmx:100779660|leucine-rich PPR motif-containing protein, mitochondrial	gi|571479356|ref|XP_006587837.1|	0	PREDICTED: pentatricopeptide repeat-containing protein At3g22470, mitochondrial-like isoform X2 [Glycine max]
Glyma.16G162100.1	gma-miR1508a	2	1.5	-	K17710|1|0.0|904|gmx:100818504|pentatricopeptide repeat domain-containing protein 1!K17964|3|0.0|722|gmx:100779660|leucine-rich PPR motif-containing protein, mitochondrial	gi|571528897|ref|XP_006599472.1|	0	PREDICTED: pentatricopeptide repeat-containing protein At1g12775, mitochondrial-like [Glycine max]
Glyma.16G165400.1	gma-miR1508a	4	2.5	-	K17710|1|0.0|1093|gmx:100818504|pentatricopeptide repeat domain-containing protein 1!K17964|3|0.0|711|gmx:100779660|leucine-rich PPR motif-containing protein, mitochondrial	gi|571528970|ref|XP_006599486.1|	0	PREDICTED: pentatricopeptide repeat-containing protein At1g12300, mitochondrial-like isoform X1 [Glycine max]
Glyma.04G067000.1	gma-miR1508a	NA	2.2	-	-	gi|947113470|gb|KRH61772.1|	1.59541e-133	hypothetical protein GLYMA_04G067000 [Glycine max]
Glyma.03G253300.2	gma-miR1508a	NA	2	GO:0005488,	K11091|1|4e-107|221|gmx:100777062|U1 small nuclear ribonucleoprotein A	gi|734409816|gb|KHN35340.1|	1.40375e-106	U1 small nuclear ribonucleoprotein A [Glycine soja]
Glyma.03G253300.1	gma-miR1508a	NA	2	GO:0005488,	K11091|1|8e-107|387|gmx:100777062|U1 small nuclear ribonucleoprotein A	gi|734409816|gb|KHN35340.1|	2.47331e-106	U1 small nuclear ribonucleoprotein A [Glycine soja]
Glyma.17G065400.1	gma-miR1508a	NA	2.5	-	K14504|1|2e-160|566|gmx:100782365|xyloglucan:xyloglucosyl transferase TCH4 [EC:2.4.1.207]!K08235|2|4e-131|468|vvi:100252949|xyloglucan:xyloglucosyl transferase [EC:2.4.1.207]	gi|571534199|ref|XP_006600497.1|	1.12634e-159	PREDICTED: probable xyloglucan endotransglucosylase/hydrolase protein 23 [Glycine max]
Glyma.09G171200.1	gma-miR1508b	4	2	-	K17710|1|0.0|1029|gmx:100814966|pentatricopeptide repeat domain-containing protein 1!K17964|5|0.0|991|gmx:100779660|leucine-rich PPR motif-containing protein, mitochondrial	gi|356529465|ref|XP_003533312.1|	0	PREDICTED: putative pentatricopeptide repeat-containing protein At1g12700, mitochondrial [Glycine max]
Glyma.09G175000.1	gma-miR1508b	4	2	-	K17964|1|2e-178|625|gmx:100779660|leucine-rich PPR motif-containing protein, mitochondrial	gi|955339124|ref|XP_014617198.1|	1.33812e-177	PREDICTED: pentatricopeptide repeat-containing protein At1g12775, mitochondrial-like [Glycine max]
Glyma.09G175200.1	gma-miR1508b	4	2	-	K17710|1|0.0|980|gmx:100782898|pentatricopeptide repeat domain-containing protein 1	gi|955341658|ref|XP_014617713.1|	0	PREDICTED: putative pentatricopeptide repeat-containing protein At1g12700, mitochondrial [Glycine max]
Glyma.09G178300.1	gma-miR1508b	4	2	-	K17964|1|0.0|910|gmx:100779660|leucine-rich PPR motif-containing protein, mitochondrial	gi|955341694|ref|XP_014617724.1|	0	PREDICTED: putative pentatricopeptide repeat-containing protein At1g12700, mitochondrial [Glycine max]
Glyma.09G226700.1	gma-miR1508b	3	2.2	-	K16297|1|0.0|892|gmx:100804815|serine carboxypeptidase-like clade II [EC:3.4.16.-]	gi|356531637|ref|XP_003534383.1|	0	PREDICTED: serine carboxypeptidase-like 40 [Glycine max]
Glyma.09G256600.1	gma-miR1508b	3	2	-	K17710|1|0.0|919|gmx:100818504|pentatricopeptide repeat domain-containing protein 1!K17964|3|0.0|715|gmx:100779660|leucine-rich PPR motif-containing protein, mitochondrial	gi|571479356|ref|XP_006587837.1|	0	PREDICTED: pentatricopeptide repeat-containing protein At3g22470, mitochondrial-like isoform X2 [Glycine max]
Glyma.12G061300.1	gma-miR1508b	4	2.5	-	K07025|1|4e-166|585|gmx:100807717|putative hydrolase of the HAD superfamily	gi|356542419|ref|XP_003539664.1|	2.60441e-165	PREDICTED: uncharacterized protein C24B11.05 [Glycine max]
Glyma.12G061300.2	gma-miR1508b	4	2.5	-	K07025|1|2e-124|445|gmx:100807717|putative hydrolase of the HAD superfamily	gi|947075927|gb|KRH24767.1|	9.39952e-148	hypothetical protein GLYMA_12G061300 [Glycine max]
Glyma.12G118300.1	gma-miR1508b	3.5	2.2	-	K17710|1|0.0|861|gmx:100818504|pentatricopeptide repeat domain-containing protein 1!K17964|4|0.0|674|gmx:100779660|leucine-rich PPR motif-containing protein, mitochondrial	gi|947076812|gb|KRH25652.1|	0	hypothetical protein GLYMA_12G118300, partial [Glycine max]
Glyma.16G160700.1	gma-miR1508b	3.5	2.5	-	K17710|1|0.0|905|gmx:102663208|pentatricopeptide repeat domain-containing protein 1!K17964|5|0.0|719|gmx:100779660|leucine-rich PPR motif-containing protein, mitochondrial	gi|947059201|gb|KRH08607.1|	0	hypothetical protein GLYMA_16G160700 [Glycine max]
Glyma.16G161900.1	gma-miR1508b	3	2	-	K17710|1|0.0|882|gmx:102663208|pentatricopeptide repeat domain-containing protein 1!K17964|3|0.0|688|gmx:100779660|leucine-rich PPR motif-containing protein, mitochondrial	gi|571528890|ref|XP_006599471.1|	0	PREDICTED: putative pentatricopeptide repeat-containing protein At1g12700, mitochondrial [Glycine max]
Glyma.16G161900.2	gma-miR1508b	3	2	-	K17710|1|0.0|882|gmx:102663208|pentatricopeptide repeat domain-containing protein 1!K17964|3|0.0|688|gmx:100779660|leucine-rich PPR motif-containing protein, mitochondrial	gi|571528890|ref|XP_006599471.1|	0	PREDICTED: putative pentatricopeptide repeat-containing protein At1g12700, mitochondrial [Glycine max]
Glyma.16G161900.3	gma-miR1508b	3	2	-	K17710|1|0.0|882|gmx:102663208|pentatricopeptide repeat domain-containing protein 1!K17964|3|0.0|688|gmx:100779660|leucine-rich PPR motif-containing protein, mitochondrial	gi|571528890|ref|XP_006599471.1|	0	PREDICTED: putative pentatricopeptide repeat-containing protein At1g12700, mitochondrial [Glycine max]
Glyma.16G161900.4	gma-miR1508b	3	2	-	K17710|1|0.0|882|gmx:102663208|pentatricopeptide repeat domain-containing protein 1!K17964|3|0.0|688|gmx:100779660|leucine-rich PPR motif-containing protein, mitochondrial	gi|571528890|ref|XP_006599471.1|	0	PREDICTED: putative pentatricopeptide repeat-containing protein At1g12700, mitochondrial [Glycine max]
Glyma.16G162100.1	gma-miR1508b	3	2	-	K17710|1|0.0|904|gmx:100818504|pentatricopeptide repeat domain-containing protein 1!K17964|3|0.0|722|gmx:100779660|leucine-rich PPR motif-containing protein, mitochondrial	gi|571528897|ref|XP_006599472.1|	0	PREDICTED: pentatricopeptide repeat-containing protein At1g12775, mitochondrial-like [Glycine max]
Glyma.16G162800.1	gma-miR1508b	3.5	2.2	-	K17710|1|0.0|917|gmx:102663208|pentatricopeptide repeat domain-containing protein 1!K17964|3|0.0|712|gmx:100779660|leucine-rich PPR motif-containing protein, mitochondrial	gi|955377458|ref|XP_014624759.1|	0	PREDICTED: putative pentatricopeptide repeat-containing protein At1g12700, mitochondrial [Glycine max]
Glyma.16G165400.1	gma-miR1508b	3	2	-	K17710|1|0.0|1093|gmx:100818504|pentatricopeptide repeat domain-containing protein 1!K17964|3|0.0|711|gmx:100779660|leucine-rich PPR motif-containing protein, mitochondrial	gi|571528970|ref|XP_006599486.1|	0	PREDICTED: pentatricopeptide repeat-containing protein At1g12300, mitochondrial-like isoform X1 [Glycine max]
Glyma.16G199700.1	gma-miR1508b	4	2.5	-	K17710|1|0.0|716|gmx:100814966|pentatricopeptide repeat domain-containing protein 1!K17964|3|0.0|706|gmx:100779660|leucine-rich PPR motif-containing protein, mitochondrial	gi|356561716|ref|XP_003549125.1|	0	PREDICTED: pentatricopeptide repeat-containing protein At1g62930, chloroplastic-like [Glycine max]
Glyma.15G056900.1	gma-miR1508b	4	NA	-	-	gi|571516232|ref|XP_006597360.1|	0	PREDICTED: uncharacterized protein LOC102659744 [Glycine max]
Glyma.09G256500.1	gma-miR1508b	NA	2	-	K17710|1|2e-54|211|gmx:102663208|pentatricopeptide repeat domain-containing protein 1	gi|734404065|gb|KHN32836.1|	1.88563e-55	Pentatricopeptide repeat-containing protein, mitochondrial [Glycine soja]
Glyma.16G162700.1	gma-miR1508b	NA	2.5	-	K17710|1|0.0|896|gmx:102663208|pentatricopeptide repeat domain-containing protein 1	gi|955374195|ref|XP_014623975.1|	0	PREDICTED: pentatricopeptide repeat-containing protein At1g62670, mitochondrial-like [Glycine max]
Glyma.20G223500.2	gma-miR1508b	NA	2.5	-	-	gi|356576680|ref|XP_003556458.1|	0	PREDICTED: ankyrin repeat domain-containing protein 13C-B-like [Glycine max]
Glyma.16G139800.2	gma-miR1508b	NA	2.5	-	K17710|1|0.0|1039|gmx:102663208|pentatricopeptide repeat domain-containing protein 1	gi|571528271|ref|XP_006599382.1|	0	PREDICTED: pentatricopeptide repeat-containing protein At1g12300, mitochondrial-like [Glycine max]
Glyma.20G224700.1	gma-miR1508b	NA	2.5	-	K12126|1|2e-08|61.6|smo:SELMODRAFT_114141|phytochrome-interacting factor 3!K16189|5|9e-08|59.7|sbi:SORBI_02g002760|phytochrome-interacting factor 4	gi|571569822|ref|XP_006606461.1|	6.09469e-119	PREDICTED: transcription factor UNE12-like isoform X1 [Glycine max]
Glyma.07G123900.1	gma-miR1508b	NA	2.5	-	-	gi|571465845|ref|XP_006583491.1|	0	PREDICTED: protein SCAI-like [Glycine max]
Glyma.18G017600.1	gma-miR1508b	NA	2.2	-	K05677|1|0.0|1353|pop:POPTR_0005s07780g|ATP-binding cassette, subfamily D (ALD), member 3	gi|947048060|gb|KRG97588.1|	0	hypothetical protein GLYMA_18G017600 [Glycine max]
Glyma.07G100300.1	gma-miR1508b	NA	2.5	-	K17710|1|8e-95|347|gmx:100814966|pentatricopeptide repeat domain-containing protein 1	gi|947100111|gb|KRH48603.1|	1.56903e-178	hypothetical protein GLYMA_07G100300 [Glycine max]
Glyma.03G097700.1	gma-miR1508b	NA	2.5	-	-	gi|571444978|ref|XP_006576669.1|	0	PREDICTED: protein SCAI-like [Glycine max]
Glyma.20G223500.1	gma-miR1508b	NA	2.5	-	-	gi|356576680|ref|XP_003556458.1|	0	PREDICTED: ankyrin repeat domain-containing protein 13C-B-like [Glycine max]
Glyma.20G224700.2	gma-miR1508b	NA	2.5	-	K12126|1|2e-08|61.6|smo:SELMODRAFT_114141|phytochrome-interacting factor 3!K16189|5|8e-08|59.7|sbi:SORBI_02g002760|phytochrome-interacting factor 4	gi|356576702|ref|XP_003556469.1|	6.94366e-123	PREDICTED: transcription factor UNE12-like isoform X2 [Glycine max]
Glyma.11G152500.1	gma-miR1508b	NA	2.5	-	K08332|1|0.0|1452|gmx:100791453|vacuolar protein 8	gi|356541541|ref|XP_003539233.1|	0	PREDICTED: U-box domain-containing protein 44-like [Glycine max]
Glyma.18G173100.1	gma-miR1508b	NA	2.5	-	K14525|1|6e-55|216|csv:101208913|ribonucleases P/MRP protein subunit RPP25 [EC:3.1.26.5]	gi|734398256|gb|KHN30501.1|	7.30029e-83	Alba-like protein C9orf23 [Glycine soja]
Glyma.19G257700.1	gma-miR1508b	NA	2.5	-	K05305|1|0.0|1966|gmx:100803620|fucokinase [EC:2.7.1.52]	gi|356571254|ref|XP_003553794.1|	0	PREDICTED: bifunctional fucokinase/fucose pyrophosphorylase-like [Glycine max]
Glyma.11G152500.3	gma-miR1508b	NA	2.5	-	K08332|1|0.0|1452|gmx:100791453|vacuolar protein 8	gi|356541541|ref|XP_003539233.1|	0	PREDICTED: U-box domain-containing protein 44-like [Glycine max]
Glyma.16G139800.3	gma-miR1508b	NA	2.5	-	K17710|1|0.0|1039|gmx:102663208|pentatricopeptide repeat domain-containing protein 1	gi|571528271|ref|XP_006599382.1|	0	PREDICTED: pentatricopeptide repeat-containing protein At1g12300, mitochondrial-like [Glycine max]
Glyma.16G139800.1	gma-miR1508b	NA	2.5	-	K17710|1|0.0|1071|gmx:102663208|pentatricopeptide repeat domain-containing protein 1!K17964|3|0.0|727|gmx:100779660|leucine-rich PPR motif-containing protein, mitochondrial	gi|571528271|ref|XP_006599382.1|	0	PREDICTED: pentatricopeptide repeat-containing protein At1g12300, mitochondrial-like [Glycine max]
Glyma.16G162000.1	gma-miR1508b	NA	2.2	-	K17710|1|2e-140|499|gmx:102663208|pentatricopeptide repeat domain-containing protein 1	gi|947059221|gb|KRH08627.1|	0	hypothetical protein GLYMA_16G162000 [Glycine max]
Glyma.07G100300.1	gma-miR1508c	3.5	2	-	K17710|1|8e-95|347|gmx:100814966|pentatricopeptide repeat domain-containing protein 1	gi|947100111|gb|KRH48603.1|	1.56903e-178	hypothetical protein GLYMA_07G100300 [Glycine max]
Glyma.09G171200.1	gma-miR1508c	3	1.5	-	K17710|1|0.0|1029|gmx:100814966|pentatricopeptide repeat domain-containing protein 1!K17964|5|0.0|991|gmx:100779660|leucine-rich PPR motif-containing protein, mitochondrial	gi|356529465|ref|XP_003533312.1|	0	PREDICTED: putative pentatricopeptide repeat-containing protein At1g12700, mitochondrial [Glycine max]
Glyma.09G174500.1	gma-miR1508c	4	2	-	K17964|1|4e-142|500|cam:101495835|leucine-rich PPR motif-containing protein, mitochondrial	gi|947090385|gb|KRH39050.1|	0	hypothetical protein GLYMA_09G174600 [Glycine max]
Glyma.09G174600.1	gma-miR1508c	4	2	-	K17964|1|3e-147|522|cam:101495835|leucine-rich PPR motif-containing protein, mitochondrial	gi|947090385|gb|KRH39050.1|	0	hypothetical protein GLYMA_09G174600 [Glycine max]
Glyma.09G175000.1	gma-miR1508c	3	1.5	-	K17964|1|2e-178|625|gmx:100779660|leucine-rich PPR motif-containing protein, mitochondrial	gi|955339124|ref|XP_014617198.1|	1.33812e-177	PREDICTED: pentatricopeptide repeat-containing protein At1g12775, mitochondrial-like [Glycine max]
Glyma.09G175200.1	gma-miR1508c	3	1.5	-	K17710|1|0.0|980|gmx:100782898|pentatricopeptide repeat domain-containing protein 1	gi|955341658|ref|XP_014617713.1|	0	PREDICTED: putative pentatricopeptide repeat-containing protein At1g12700, mitochondrial [Glycine max]
Glyma.09G178300.1	gma-miR1508c	3	1.5	-	K17964|1|0.0|910|gmx:100779660|leucine-rich PPR motif-containing protein, mitochondrial	gi|955341694|ref|XP_014617724.1|	0	PREDICTED: putative pentatricopeptide repeat-containing protein At1g12700, mitochondrial [Glycine max]
Glyma.09G256500.1	gma-miR1508c	2	1.5	-	K17710|1|2e-54|211|gmx:102663208|pentatricopeptide repeat domain-containing protein 1	gi|734404065|gb|KHN32836.1|	1.88563e-55	Pentatricopeptide repeat-containing protein, mitochondrial [Glycine soja]
Glyma.09G256600.1	gma-miR1508c	2	1.5	-	K17710|1|0.0|919|gmx:100818504|pentatricopeptide repeat domain-containing protein 1!K17964|3|0.0|715|gmx:100779660|leucine-rich PPR motif-containing protein, mitochondrial	gi|571479356|ref|XP_006587837.1|	0	PREDICTED: pentatricopeptide repeat-containing protein At3g22470, mitochondrial-like isoform X2 [Glycine max]
Glyma.10G033100.1	gma-miR1508c	4	2.2	-	K11275|1|7e-24|114|gmx:100795994|histone H1/5	gi|356536733|ref|XP_003536890.1|	4.93019e-23	PREDICTED: histone H1-like [Glycine max]
Glyma.10G033100.2	gma-miR1508c	4	2.2	-	K11275|1|4e-24|114|gmx:100795994|histone H1/5	gi|356536733|ref|XP_003536890.1|	3.08941e-23	PREDICTED: histone H1-like [Glycine max]
Glyma.11G137800.1	gma-miR1508c	4	2.5	-	K07025|1|9e-167|587|gmx:100807005|putative hydrolase of the HAD superfamily	gi|356538996|ref|XP_003537986.1|	6.63191e-166	PREDICTED: uncharacterized protein C24B11.05-like [Glycine max]
Glyma.12G061300.1	gma-miR1508c	3	2	-	K07025|1|4e-166|585|gmx:100807717|putative hydrolase of the HAD superfamily	gi|356542419|ref|XP_003539664.1|	2.60441e-165	PREDICTED: uncharacterized protein C24B11.05 [Glycine max]
Glyma.12G061300.2	gma-miR1508c	3	2	-	K07025|1|2e-124|445|gmx:100807717|putative hydrolase of the HAD superfamily	gi|947075927|gb|KRH24767.1|	9.39952e-148	hypothetical protein GLYMA_12G061300 [Glycine max]
Glyma.12G118300.1	gma-miR1508c	2.5	1.8	-	K17710|1|0.0|861|gmx:100818504|pentatricopeptide repeat domain-containing protein 1!K17964|4|0.0|674|gmx:100779660|leucine-rich PPR motif-containing protein, mitochondrial	gi|947076812|gb|KRH25652.1|	0	hypothetical protein GLYMA_12G118300, partial [Glycine max]
Glyma.16G004600.1	gma-miR1508c	3.5	2.2	-	-	gi|356522378|ref|XP_003529823.1|	4.81525e-103	PREDICTED: verprolin-like [Glycine max]
Glyma.16G139800.1	gma-miR1508c	3	2	-	K17710|1|0.0|1071|gmx:102663208|pentatricopeptide repeat domain-containing protein 1!K17964|3|0.0|727|gmx:100779660|leucine-rich PPR motif-containing protein, mitochondrial	gi|571528271|ref|XP_006599382.1|	0	PREDICTED: pentatricopeptide repeat-containing protein At1g12300, mitochondrial-like [Glycine max]
Glyma.16G139800.2	gma-miR1508c	3	2	-	K17710|1|0.0|1039|gmx:102663208|pentatricopeptide repeat domain-containing protein 1	gi|571528271|ref|XP_006599382.1|	0	PREDICTED: pentatricopeptide repeat-containing protein At1g12300, mitochondrial-like [Glycine max]
Glyma.16G139800.3	gma-miR1508c	3	2	-	K17710|1|0.0|1039|gmx:102663208|pentatricopeptide repeat domain-containing protein 1	gi|571528271|ref|XP_006599382.1|	0	PREDICTED: pentatricopeptide repeat-containing protein At1g12300, mitochondrial-like [Glycine max]
Glyma.16G160700.1	gma-miR1508c	2.5	2	-	K17710|1|0.0|905|gmx:102663208|pentatricopeptide repeat domain-containing protein 1!K17964|5|0.0|719|gmx:100779660|leucine-rich PPR motif-containing protein, mitochondrial	gi|947059201|gb|KRH08607.1|	0	hypothetical protein GLYMA_16G160700 [Glycine max]
Glyma.16G162000.1	gma-miR1508c	2.5	1.8	-	K17710|1|2e-140|499|gmx:102663208|pentatricopeptide repeat domain-containing protein 1	gi|947059221|gb|KRH08627.1|	0	hypothetical protein GLYMA_16G162000 [Glycine max]
Glyma.16G162100.1	gma-miR1508c	2	1.5	-	K17710|1|0.0|904|gmx:100818504|pentatricopeptide repeat domain-containing protein 1!K17964|3|0.0|722|gmx:100779660|leucine-rich PPR motif-containing protein, mitochondrial	gi|571528897|ref|XP_006599472.1|	0	PREDICTED: pentatricopeptide repeat-containing protein At1g12775, mitochondrial-like [Glycine max]
Glyma.16G162700.1	gma-miR1508c	3	2	-	K17710|1|0.0|896|gmx:102663208|pentatricopeptide repeat domain-containing protein 1	gi|955374195|ref|XP_014623975.1|	0	PREDICTED: pentatricopeptide repeat-containing protein At1g62670, mitochondrial-like [Glycine max]
Glyma.16G162800.1	gma-miR1508c	2.5	1.8	-	K17710|1|0.0|917|gmx:102663208|pentatricopeptide repeat domain-containing protein 1!K17964|3|0.0|712|gmx:100779660|leucine-rich PPR motif-containing protein, mitochondrial	gi|955377458|ref|XP_014624759.1|	0	PREDICTED: putative pentatricopeptide repeat-containing protein At1g12700, mitochondrial [Glycine max]
Glyma.16G163100.1	gma-miR1508c	4	2.5	-	K17710|1|0.0|925|gmx:102663208|pentatricopeptide repeat domain-containing protein 1!K17964|3|0.0|716|gmx:100779660|leucine-rich PPR motif-containing protein, mitochondrial	gi|571476588|ref|XP_006587011.1|	0	PREDICTED: putative pentatricopeptide repeat-containing protein At1g12700, mitochondrial [Glycine max]
Glyma.16G165400.1	gma-miR1508c	2	1.5	-	K17710|1|0.0|1093|gmx:100818504|pentatricopeptide repeat domain-containing protein 1!K17964|3|0.0|711|gmx:100779660|leucine-rich PPR motif-containing protein, mitochondrial	gi|571528970|ref|XP_006599486.1|	0	PREDICTED: pentatricopeptide repeat-containing protein At1g12300, mitochondrial-like isoform X1 [Glycine max]
Glyma.16G195900.1	gma-miR1508c	4	2.5	-	K17710|1|2e-142|507|gmx:100814966|pentatricopeptide repeat domain-containing protein 1	gi|955375233|ref|XP_014624276.1|	0	PREDICTED: uncharacterized protein LOC100810667 [Glycine max]
Glyma.16G199700.1	gma-miR1508c	3	2	-	K17710|1|0.0|716|gmx:100814966|pentatricopeptide repeat domain-containing protein 1!K17964|3|0.0|706|gmx:100779660|leucine-rich PPR motif-containing protein, mitochondrial	gi|356561716|ref|XP_003549125.1|	0	PREDICTED: pentatricopeptide repeat-containing protein At1g62930, chloroplastic-like [Glycine max]
Glyma.18G017600.1	gma-miR1508c	3.5	1.8	-	K05677|1|0.0|1353|pop:POPTR_0005s07780g|ATP-binding cassette, subfamily D (ALD), member 3	gi|947048060|gb|KRG97588.1|	0	hypothetical protein GLYMA_18G017600 [Glycine max]
Glyma.10G029500.1	gma-miR1508c	4	NA	-	K09667|1|4e-06|55.1|ppp:PHYPADRAFT_192345|protein O-GlcNAc transferase [EC:2.4.1.255]	gi|734320280|gb|KHN03823.1|	0	ETO1-like protein 1 [Glycine soja]
Glyma.07G198000.4	gma-miR1508c	4	NA	-	-	gi|955331772|ref|XP_014633613.1|	2.59731e-96	PREDICTED: VQ motif-containing protein 4-like isoform X2 [Glycine max]
Glyma.02G144600.1	gma-miR1508c	4	NA	-	K10523|1|2e-07|59.7|bdi:100829921|speckle-type POZ protein!K09667|2|1e-06|57.0|ppp:PHYPADRAFT_192345|protein O-GlcNAc transferase [EC:2.4.1.255]	gi|734368644|gb|KHN18857.1|	0	ETO1-like protein 1 [Glycine soja]
Glyma.14G023500.1	gma-miR1508c	4	NA	GO:0046872,GO:0004674,GO:0032559,GO:0006464,	K13412|1|0.0|962|gmx:100794568|calcium-dependent protein kinase [EC:2.7.11.1]	gi|955364438|ref|XP_014622595.1|	0	PREDICTED: calcium-dependent protein kinase 33-like [Glycine max]
Glyma.09G282200.3	gma-miR1508c	3.5	NA	-	K17592|1|0.0|9169|gmx:100789980|sacsin	gi|947092200|gb|KRH40865.1|	0	hypothetical protein GLYMA_09G282200 [Glycine max]
Glyma.09G282200.1	gma-miR1508c	3.5	NA	-	K17592|1|0.0|9178|gmx:100789980|sacsin	gi|356530237|ref|XP_003533689.1|	0	PREDICTED: sacsin-like [Glycine max]
Glyma.20G003400.1	gma-miR1508c	3.5	NA	-	K17592|1|0.0|9217|gmx:100818243|sacsin	gi|571563124|ref|XP_006605419.1|	0	PREDICTED: sacsin-like [Glycine max]
Glyma.09G282200.2	gma-miR1508c	3.5	NA	-	K17592|1|0.0|8948|gmx:100789980|sacsin	gi|356530237|ref|XP_003533689.1|	0	PREDICTED: sacsin-like [Glycine max]
Glyma.07G031400.1	gma-miR1508c	NA	2.5	-	K12812|1|0.0|758|vvi:100250852|ATP-dependent RNA helicase UAP56/SUB2 [EC:3.6.4.13]	gi|734313442|gb|KHN01339.1|	0	DEAD-box ATP-dependent RNA helicase 56 [Glycine soja]
Glyma.11G105700.1	gma-miR1508c	NA	2.5	GO:0004620,GO:0042578,GO:0044238,GO:0007165,	-	gi|734418977|gb|KHN39894.1|	3.26084e-146	hypothetical protein glysoja_020634 [Glycine soja]
Glyma.15G261100.1	gma-miR1508c	NA	2.5	-	K04422|1|2e-99|365|rcu:RCOM_0220640|mitogen-activated protein kinase kinase kinase 13 [EC:2.7.11.25]!K14510|4|2e-41|172|gmx:100787894|serine/threonine-protein kinase CTR1 [EC:2.7.11.1]	gi|571521760|ref|XP_006598216.1|	0	PREDICTED: uncharacterized protein LOC100801946 [Glycine max]
Glyma.09G174800.1	gma-miR1508c	NA	2.5	-	K17964|1|0.0|1044|gmx:100779660|leucine-rich PPR motif-containing protein, mitochondrial	gi|955341651|ref|XP_014617710.1|	0	PREDICTED: putative pentatricopeptide repeat-containing protein At1g12700, mitochondrial isoform X1 [Glycine max]
Glyma.09G176000.2	gma-miR1508c	NA	2.5	-	K17710|1|0.0|1026|gmx:100783968|pentatricopeptide repeat domain-containing protein 1!K17964|4|0.0|948|gmx:100779660|leucine-rich PPR motif-containing protein, mitochondrial	gi|955341669|ref|XP_014617719.1|	0	PREDICTED: putative pentatricopeptide repeat-containing protein At1g12700, mitochondrial [Glycine max]
Glyma.09G175100.1	gma-miR1508c	NA	2.5	-	K17710|1|0.0|1030|gmx:100780732|pentatricopeptide repeat domain-containing protein 1!K17964|3|0.0|972|gmx:100779660|leucine-rich PPR motif-containing protein, mitochondrial	gi|571478102|ref|XP_006587465.1|	0	PREDICTED: putative pentatricopeptide repeat-containing protein At1g12700, mitochondrial [Glycine max]
Glyma.18G166600.2	gma-miR1508c	NA	2.2	-	K05291|1|0.0|845|gmx:100806440|phosphatidylinositol glycan, class S	gi|947050198|gb|KRG99726.1|	0	hypothetical protein GLYMA_18G166600 [Glycine max]
Glyma.19G141900.4	gma-miR1508c	NA	2.5	-	-	gi|947045663|gb|KRG95292.1|	0	hypothetical protein GLYMA_19G141900 [Glycine max]
Glyma.09G176000.1	gma-miR1508c	NA	2.5	-	K17710|1|0.0|1034|gmx:100783968|pentatricopeptide repeat domain-containing protein 1!K17964|4|0.0|956|gmx:100779660|leucine-rich PPR motif-containing protein, mitochondrial	gi|955341669|ref|XP_014617719.1|	0	PREDICTED: putative pentatricopeptide repeat-containing protein At1g12700, mitochondrial [Glycine max]
Glyma.20G120200.1	gma-miR1508c	NA	2.2	GO:0004672,GO:0032559,GO:0006464,	K04733|1|2e-138|494|egr:104421778|interleukin-1 receptor-associated kinase 4 [EC:2.7.11.1]	gi|955394188|ref|XP_014628452.1|	0	PREDICTED: LOW QUALITY PROTEIN: probable serine/threonine-protein kinase At1g18390 [Glycine max]
Glyma.10G163700.4	gma-miR1508c	NA	2.5	GO:0009536,GO:0016831,GO:0032559,GO:0006188,	K11808|1|0.0|1145|gmx:100787182|phosphoribosylaminoimidazole carboxylase [EC:4.1.1.21]	gi|356535191|ref|XP_003536132.1|	0	PREDICTED: phosphoribosylaminoimidazole carboxylase, chloroplastic-like isoform X1 [Glycine max]
Glyma.19G141900.6	gma-miR1508c	NA	2.5	-	-	gi|947045664|gb|KRG95293.1|	0	hypothetical protein GLYMA_19G141900 [Glycine max]
Glyma.10G271200.7	gma-miR1508c	NA	2.2	GO:0004672,GO:0032559,GO:0006464,	K04733|1|6e-131|469|pvu:PHAVU_007G0307001|interleukin-1 receptor-associated kinase 4 [EC:2.7.11.1]	gi|947087185|gb|KRH35906.1|	0	hypothetical protein GLYMA_10G271200 [Glycine max]
Glyma.20G120200.3	gma-miR1508c	NA	2.2	GO:0004672,GO:0032559,GO:0006464,	K04733|1|3e-133|477|pvu:PHAVU_007G0307001|interleukin-1 receptor-associated kinase 4 [EC:2.7.11.1]	gi|947041165|gb|KRG90889.1|	0	hypothetical protein GLYMA_20G1202002 [Glycine max]
Glyma.19G141900.3	gma-miR1508c	NA	2.5	-	-	gi|947045664|gb|KRG95293.1|	0	hypothetical protein GLYMA_19G141900 [Glycine max]
Glyma.07G031400.2	gma-miR1508c	NA	2.5	-	K12812|1|0.0|667|mtr:MTR_1g012420|ATP-dependent RNA helicase UAP56/SUB2 [EC:3.6.4.13]	gi|734313442|gb|KHN01339.1|	0	DEAD-box ATP-dependent RNA helicase 56 [Glycine soja]
Glyma.11G152500.1	gma-miR1508c	NA	2.5	-	K08332|1|0.0|1452|gmx:100791453|vacuolar protein 8	gi|356541541|ref|XP_003539233.1|	0	PREDICTED: U-box domain-containing protein 44-like [Glycine max]
Glyma.10G276600.1	gma-miR1508c	NA	2.2	GO:0006810,	K14794|1|2e-83|311|aly:ARALYDRAFT_321151|ribosomal RNA-processing protein 12	gi|356536338|ref|XP_003536696.1|	0	PREDICTED: uncharacterized protein LOC100776865 [Glycine max]
Glyma.19G257700.1	gma-miR1508c	NA	2.5	-	K05305|1|0.0|1966|gmx:100803620|fucokinase [EC:2.7.1.52]	gi|356571254|ref|XP_003553794.1|	0	PREDICTED: bifunctional fucokinase/fucose pyrophosphorylase-like [Glycine max]
Glyma.17G065400.1	gma-miR1508c	NA	2.5	-	K14504|1|2e-160|566|gmx:100782365|xyloglucan:xyloglucosyl transferase TCH4 [EC:2.4.1.207]!K08235|2|4e-131|468|vvi:100252949|xyloglucan:xyloglucosyl transferase [EC:2.4.1.207]	gi|571534199|ref|XP_006600497.1|	1.12634e-159	PREDICTED: probable xyloglucan endotransglucosylase/hydrolase protein 23 [Glycine max]
Glyma.18G224500.1	gma-miR1508c	NA	2.2	GO:0043231,GO:0003677,GO:0001071,GO:0006351,	K09264|1|2e-32|140|jcu:105648858|MADS-box transcription factor, plant	gi|351726978|ref|NP_001236377.1|	1.57419e-93	SOC1 [Glycine max]
Glyma.20G245400.2	gma-miR1508c	NA	2.5	GO:0031224,	-	gi|947043325|gb|KRG93049.1|	6.98945e-151	hypothetical protein GLYMA_20G245400 [Glycine max]
Glyma.19G141900.2	gma-miR1508c	NA	2.5	-	-	gi|947045662|gb|KRG95291.1|	0	hypothetical protein GLYMA_19G141900 [Glycine max]
Glyma.10G271200.1	gma-miR1508c	NA	2.2	GO:0004672,GO:0032559,GO:0006464,	K04733|1|7e-131|469|pvu:PHAVU_007G0307001|interleukin-1 receptor-associated kinase 4 [EC:2.7.11.1]	gi|351721259|ref|NP_001238739.1|	0	wall-associated kinase [Glycine max]
Glyma.11G111700.1	gma-miR1508c	NA	2.5	-	K17894|1|6e-30|132|sita:101775857|GATA-binding protein 2!K19027|2|8e-06|52.8|obr:102720665|zinc finger FYVE domain-containing protein 26	gi|734418918|gb|KHN39835.1|	2.76326e-169	GATA transcription factor 7, partial [Glycine soja]
Glyma.19G141900.5	gma-miR1508c	NA	2.5	-	-	gi|947045663|gb|KRG95292.1|	0	hypothetical protein GLYMA_19G141900 [Glycine max]
Glyma.10G271200.6	gma-miR1508c	NA	2.2	GO:0004672,GO:0032559,GO:0006464,	K04733|1|8e-131|469|pvu:PHAVU_007G0307001|interleukin-1 receptor-associated kinase 4 [EC:2.7.11.1]	gi|947087187|gb|KRH35908.1|	0	hypothetical protein GLYMA_10G271200 [Glycine max]
Glyma.20G120200.2	gma-miR1508c	NA	2.2	GO:0004672,GO:0032559,GO:0006464,	K04733|1|2e-136|488|egr:104421778|interleukin-1 receptor-associated kinase 4 [EC:2.7.11.1]	gi|955394188|ref|XP_014628452.1|	0	PREDICTED: LOW QUALITY PROTEIN: probable serine/threonine-protein kinase At1g18390 [Glycine max]
Glyma.11G152500.3	gma-miR1508c	NA	2.5	-	K08332|1|0.0|1452|gmx:100791453|vacuolar protein 8	gi|356541541|ref|XP_003539233.1|	0	PREDICTED: U-box domain-containing protein 44-like [Glycine max]
Glyma.02G068000.3	gma-miR1508c	NA	2.5	-	-	gi|571439035|ref|XP_006574742.1|	0	PREDICTED: probable magnesium transporter NIPA8 isoform X1 [Glycine max]
Glyma.10G271200.4	gma-miR1508c	NA	2.2	GO:0004672,GO:0032559,GO:0006464,	K04733|1|8e-131|469|pvu:PHAVU_007G0307001|interleukin-1 receptor-associated kinase 4 [EC:2.7.11.1]	gi|947087184|gb|KRH35905.1|	0	hypothetical protein GLYMA_10G271200 [Glycine max]
Glyma.20G120200.4	gma-miR1508c	NA	2.2	GO:0004672,GO:0032559,GO:0006464,	K04733|1|3e-133|477|pvu:PHAVU_007G0307001|interleukin-1 receptor-associated kinase 4 [EC:2.7.11.1]	gi|947041164|gb|KRG90888.1|	0	hypothetical protein GLYMA_20G1202002 [Glycine max]
Glyma.08G037200.2	gma-miR1508c	NA	2.5	-	K14638|1|0.0|1145|gmx:100791180|solute carrier family 15 (peptide/histidine transporter), member 3/4	gi|955334154|ref|XP_014634153.1|	0	PREDICTED: protein NRT1/ PTR FAMILY 1.2-like [Glycine max]
Glyma.19G141900.1	gma-miR1508c	NA	2.5	-	-	gi|947045661|gb|KRG95290.1|	0	hypothetical protein GLYMA_19G141900 [Glycine max]
Glyma.04G195800.1	gma-miR1509a	2	1.5	-	-	gi|947115465|gb|KRH63767.1|	3.29197e-30	hypothetical protein GLYMA_04G195800 [Glycine max]
Glyma.14G075600.1	gma-miR1509a	2	1.5	-	-	gi|947066079|gb|KRH15222.1|	4.68459e-41	hypothetical protein GLYMA_14G075600 [Glycine max]
Glyma.14G076300.1	gma-miR1509a	1	0.5	-	-	gi|947066090|gb|KRH15233.1|	2.91355e-20	hypothetical protein GLYMA_14G076300 [Glycine max]
Glyma.17G249500.1	gma-miR1509a	3	1.5	-	K16250|1|4e-07|46.6|gmx:100810483|DNA-directed RNA polymerase IV subunit 1 [EC:2.7.7.6]	gi|947056346|gb|KRH05799.1|	3.11797e-36	hypothetical protein GLYMA_17G249500 [Glycine max]
Glyma.16G181500.22	gma-miR1509a	3.5	NA	GO:0019941,	K03094|1|3e-176|619|gmx:100808004|S-phase kinase-associated protein 1	gi|571529452|ref|XP_006599564.1|	0	PREDICTED: SKP1-like protein 21 isoform X2 [Glycine max]
Glyma.16G181500.20	gma-miR1509a	3.5	NA	GO:0019941,	K03094|1|3e-170|599|gmx:100808004|S-phase kinase-associated protein 1	gi|947059511|gb|KRH08917.1|	2.66404e-179	hypothetical protein GLYMA_16G181500 [Glycine max]
Glyma.05G014500.1	gma-miR1509a	3.5	NA	-	-	gi|947108382|gb|KRH56708.1|	1.12954e-47	hypothetical protein GLYMA_05G014500 [Glycine max]
Glyma.14G090000.2	gma-miR1509a	3.5	NA	GO:0016757,	K13680|1|7e-105|382|smo:SELMODRAFT_230176|beta-mannan synthase [EC:2.4.1.32]	gi|947066323|gb|KRH15466.1|	0	hypothetical protein GLYMA_14G090000 [Glycine max]
Glyma.09G266800.1	gma-miR1509a	3.5	NA	-	-	gi|593331131|ref|XP_007138992.1|	3.85212e-57	hypothetical protein PHAVU_009G255600g [Phaseolus vulgaris]
Glyma.16G181500.19	gma-miR1509a	3.5	NA	GO:0019941,	K03094|1|4e-173|609|gmx:100808004|S-phase kinase-associated protein 1	gi|947059507|gb|KRH08913.1|	2.18033e-180	hypothetical protein GLYMA_16G181500 [Glycine max]
Glyma.16G181500.21	gma-miR1509a	3.5	NA	GO:0019941,	K03094|1|3e-176|619|gmx:100808004|S-phase kinase-associated protein 1	gi|571529452|ref|XP_006599564.1|	0	PREDICTED: SKP1-like protein 21 isoform X2 [Glycine max]
Glyma.17G123000.1	gma-miR1509a	2	NA	-	-	gi|947054382|gb|KRH03835.1|	6.50394e-45	hypothetical protein GLYMA_17G123000 [Glycine max]
Glyma.04G055200.2	gma-miR1509a	NA	2.5	-	K17535|1|8e-13|77.0|rcu:RCOM_1599780|serine/threonine-protein kinase TNNI3K [EC:2.7.11.1]	gi|571449274|ref|XP_006578090.1|	0	PREDICTED: mechanosensitive ion channel protein 10-like [Glycine max]
Glyma.12G087000.1	gma-miR1509a	NA	2.5	GO:0043231,GO:0046914,GO:0003676,GO:0034061,GO:0006259,	K02324|1|0.0|4336|gmx:100812003|DNA polymerase epsilon subunit 1 [EC:2.7.7.7]	gi|571492686|ref|XP_006592312.1|	0	PREDICTED: DNA polymerase epsilon catalytic subunit A-like isoform X2 [Glycine max]
Glyma.04G181300.1	gma-miR1509b	4	2	-	K19041|1|5e-18|91.3|vvi:104880755|E3 ubiquitin-protein ligase RNF38/44 [EC:2.3.2.27]!K10664|2|3e-15|82.0|sita:101754255|E3 ubiquitin-protein ligase ATL6/9/15/31/42/55 [EC:2.3.2.27]!K19038|4|2e-14|79.3|vvi:100248798|E3 ubiquitin-protein ligase ATL41 [EC:2.3.2.27]	gi|571452957|ref|XP_006579298.1|	3.33239e-78	PREDICTED: RING-H2 finger protein ATL56-like [Glycine max]
Glyma.04G195800.1	gma-miR1509b	1	1	-	-	gi|947115465|gb|KRH63767.1|	3.29197e-30	hypothetical protein GLYMA_04G195800 [Glycine max]
Glyma.06G183600.1	gma-miR1509b	4	2	-	K19041|1|5e-16|85.5|vvi:104880755|E3 ubiquitin-protein ligase RNF38/44 [EC:2.3.2.27]!K19038|4|7e-14|78.6|vvi:100248798|E3 ubiquitin-protein ligase ATL41 [EC:2.3.2.27]	gi|571463207|ref|XP_006582527.1|	7.83795e-85	PREDICTED: putative RING-H2 finger protein ATL61 [Glycine max]
Glyma.12G087000.1	gma-miR1509b	3.5	1.8	GO:0043231,GO:0046914,GO:0003676,GO:0034061,GO:0006259,	K02324|1|0.0|4336|gmx:100812003|DNA polymerase epsilon subunit 1 [EC:2.7.7.7]	gi|571492686|ref|XP_006592312.1|	0	PREDICTED: DNA polymerase epsilon catalytic subunit A-like isoform X2 [Glycine max]
Glyma.14G075600.1	gma-miR1509b	2.5	1.8	-	-	gi|947066079|gb|KRH15222.1|	4.68459e-41	hypothetical protein GLYMA_14G075600 [Glycine max]
Glyma.14G076300.1	gma-miR1509b	1.5	0.8	-	-	gi|947066090|gb|KRH15233.1|	2.91355e-20	hypothetical protein GLYMA_14G076300 [Glycine max]
Glyma.17G249500.1	gma-miR1509b	2	1	-	K16250|1|4e-07|46.6|gmx:100810483|DNA-directed RNA polymerase IV subunit 1 [EC:2.7.7.6]	gi|947056346|gb|KRH05799.1|	3.11797e-36	hypothetical protein GLYMA_17G249500 [Glycine max]
Glyma.05G225000.1	gma-miR1509b	4	NA	GO:0046914,GO:0004175,GO:0019538,	K01412|1|0.0|840|gmx:100787769|mitochondrial-processing peptidase subunit alpha [EC:3.4.24.64]	gi|356513189|ref|XP_003525296.1|	0	PREDICTED: mitochondrial-processing peptidase subunit alpha-like [Glycine max]
Glyma.06G178200.2	gma-miR1509b	4	NA	-	K00558|1|0.0|2520|pvu:PHAVU_004G133200g|DNA (cytosine-5)-methyltransferase 1 [EC:2.1.1.37]	gi|955324840|ref|XP_014632022.1|	0	PREDICTED: DNA (cytosine-5)-methyltransferase 1-like [Glycine max]
Glyma.06G178200.1	gma-miR1509b	4	NA	-	K00558|1|0.0|2520|pvu:PHAVU_004G133200g|DNA (cytosine-5)-methyltransferase 1 [EC:2.1.1.37]	gi|955324840|ref|XP_014632022.1|	0	PREDICTED: DNA (cytosine-5)-methyltransferase 1-like [Glycine max]
Glyma.14G090000.2	gma-miR1509b	3.5	NA	GO:0016757,	K13680|1|7e-105|382|smo:SELMODRAFT_230176|beta-mannan synthase [EC:2.4.1.32]	gi|947066323|gb|KRH15466.1|	0	hypothetical protein GLYMA_14G090000 [Glycine max]
Glyma.16G181500.18	gma-miR1509b	3	NA	GO:0019941,	K03094|1|4e-173|609|gmx:100808004|S-phase kinase-associated protein 1	gi|947059507|gb|KRH08913.1|	2.09312e-180	hypothetical protein GLYMA_16G181500 [Glycine max]
Glyma.16G181500.19	gma-miR1509b	3	NA	GO:0019941,	K03094|1|4e-173|609|gmx:100808004|S-phase kinase-associated protein 1	gi|947059507|gb|KRH08913.1|	2.18033e-180	hypothetical protein GLYMA_16G181500 [Glycine max]
Glyma.16G181500.22	gma-miR1509b	3	NA	GO:0019941,	K03094|1|3e-176|619|gmx:100808004|S-phase kinase-associated protein 1	gi|571529452|ref|XP_006599564.1|	0	PREDICTED: SKP1-like protein 21 isoform X2 [Glycine max]
Glyma.08G031800.1	gma-miR1509b	3.5	NA	GO:0046914,GO:0004175,GO:0019538,	K01412|1|0.0|877|gmx:100799274|mitochondrial-processing peptidase subunit alpha [EC:3.4.24.64]	gi|356523720|ref|XP_003530483.1|	0	PREDICTED: mitochondrial-processing peptidase subunit alpha-like [Glycine max]
Glyma.05G014500.1	gma-miR1509b	3.5	NA	-	-	gi|947108382|gb|KRH56708.1|	1.12954e-47	hypothetical protein GLYMA_05G014500 [Glycine max]
Glyma.14G090000.1	gma-miR1509b	3.5	NA	GO:0016757,	K13680|1|8e-115|416|smo:SELMODRAFT_230176|beta-mannan synthase [EC:2.4.1.32]	gi|356552288|ref|XP_003544500.1|	0	PREDICTED: probable xyloglucan glycosyltransferase 12 [Glycine max]
Glyma.16G181500.21	gma-miR1509b	3	NA	GO:0019941,	K03094|1|3e-176|619|gmx:100808004|S-phase kinase-associated protein 1	gi|571529452|ref|XP_006599564.1|	0	PREDICTED: SKP1-like protein 21 isoform X2 [Glycine max]
Glyma.20G098300.1	gma-miR1509b	NA	2.5	GO:0016021,GO:0046872,GO:0015405,GO:0016628,GO:0016462,GO:0006818,GO:0008152,	K01507|1|0.0|1451|gmx:100812548|inorganic pyrophosphatase [EC:3.6.1.1]	gi|356575357|ref|XP_003555808.1|	0	PREDICTED: pyrophosphate-energized vacuolar membrane proton pump 1-like [Glycine max]
Glyma.15G268800.2	gma-miR1509b	NA	2.5	-	K11000|1|0.0|3826|gmx:100778380|callose synthase [EC:2.4.1.-]	gi|356555272|ref|XP_003545958.1|	0	PREDICTED: callose synthase 2-like isoform X1 [Glycine max]
Glyma.09G266800.1	gma-miR1509b	2.5	NA	-	-	gi|593331131|ref|XP_007138992.1|	3.85212e-57	hypothetical protein PHAVU_009G255600g [Phaseolus vulgaris]
Glyma.17G247200.1	gma-miR1509b	NA	2.5	-	-	gi|356564229|ref|XP_003550358.1|	0	PREDICTED: uncharacterized protein LOC100780738 [Glycine max]
Glyma.06G000300.1	gma-miR1509b	NA	2.5	GO:0012505,GO:0008375,GO:0006486,	K00726|1|0.0|904|gmx:100795005|alpha-1,3-mannosyl-glycoprotein beta-1,2-N-acetylglucosaminyltransferase [EC:2.4.1.101]	gi|356516122|ref|XP_003526745.1|	0	PREDICTED: alpha-1,3-mannosyl-glycoprotein 2-beta-N-acetylglucosaminyltransferase-like isoform X1 [Glycine max]
Glyma.08G064400.1	gma-miR1509b	NA	2.5	-	-	gi|947093441|gb|KRH42026.1|	4.13823e-24	hypothetical protein GLYMA_08G064400 [Glycine max]
Glyma.04G000400.1	gma-miR1509b	NA	2.5	-	K00726|1|0.0|903|gmx:100776378|alpha-1,3-mannosyl-glycoprotein beta-1,2-N-acetylglucosaminyltransferase [EC:2.4.1.101]	gi|356510509|ref|XP_003523980.1|	0	PREDICTED: alpha-1,3-mannosyl-glycoprotein 2-beta-N-acetylglucosaminyltransferase isoform X2 [Glycine max]
Glyma.06G227700.1	gma-miR1509b	NA	2.5	-	K17964|1|3e-34|147|pda:103707812|leucine-rich PPR motif-containing protein, mitochondrial	gi|356514549|ref|XP_003525968.1|	0	PREDICTED: putative pentatricopeptide repeat-containing protein At1g53330 [Glycine max]
Glyma.04G055200.1	gma-miR1509b	NA	2.5	-	K17535|1|8e-13|77.0|rcu:RCOM_1599780|serine/threonine-protein kinase TNNI3K [EC:2.7.11.1]	gi|571449274|ref|XP_006578090.1|	0	PREDICTED: mechanosensitive ion channel protein 10-like [Glycine max]
Glyma.15G268800.5	gma-miR1509b	NA	2.5	-	K11000|1|0.0|3826|gmx:100778380|callose synthase [EC:2.4.1.-]	gi|356555272|ref|XP_003545958.1|	0	PREDICTED: callose synthase 2-like isoform X1 [Glycine max]
Glyma.17G123000.1	gma-miR1509b	2.5	NA	-	-	gi|947054382|gb|KRH03835.1|	6.50394e-45	hypothetical protein GLYMA_17G123000 [Glycine max]
Glyma.15G268800.3	gma-miR1509b	NA	2.5	-	K11000|1|0.0|3826|gmx:100778380|callose synthase [EC:2.4.1.-]	gi|356555272|ref|XP_003545958.1|	0	PREDICTED: callose synthase 2-like isoform X1 [Glycine max]
Glyma.14G078200.1	gma-miR1509b	NA	2.5	-	-	gi|947066126|gb|KRH15269.1|	0	hypothetical protein GLYMA_14G078200 [Glycine max]
Glyma.04G000400.2	gma-miR1509b	NA	2.5	-	K00726|1|0.0|835|gmx:100776378|alpha-1,3-mannosyl-glycoprotein beta-1,2-N-acetylglucosaminyltransferase [EC:2.4.1.101]	gi|356510509|ref|XP_003523980.1|	0	PREDICTED: alpha-1,3-mannosyl-glycoprotein 2-beta-N-acetylglucosaminyltransferase isoform X2 [Glycine max]
Glyma.15G268800.4	gma-miR1509b	NA	2.5	-	K11000|1|0.0|3826|gmx:100778380|callose synthase [EC:2.4.1.-]	gi|356555272|ref|XP_003545958.1|	0	PREDICTED: callose synthase 2-like isoform X1 [Glycine max]
Glyma.06G000300.2	gma-miR1509b	NA	2.5	GO:0012505,GO:0008375,GO:0006486,	K00726|1|0.0|848|gmx:100795005|alpha-1,3-mannosyl-glycoprotein beta-1,2-N-acetylglucosaminyltransferase [EC:2.4.1.101]	gi|571458177|ref|XP_006581075.1|	0	PREDICTED: alpha-1,3-mannosyl-glycoprotein 2-beta-N-acetylglucosaminyltransferase-like isoform X2 [Glycine max]
Glyma.15G268800.1	gma-miR1509b	NA	2.5	-	K11000|1|0.0|3826|gmx:100778380|callose synthase [EC:2.4.1.-]	gi|356555272|ref|XP_003545958.1|	0	PREDICTED: callose synthase 2-like isoform X1 [Glycine max]
Glyma.01G112200.1	gma-miR1510a-3p	3	2.5	-	K19613|1|1e-128|462|pxb:103960721|leucine-rich repeat protein SHOC2!K03283|4|2e-104|381|mtr:MTR_2g040220|heat shock 70kDa protein 1/8!K06758|4|2e-104|381|mtr:MTR_2g040220|L1 cell adhesion molecule like protein	gi|955302706|ref|XP_014630035.1|	0	PREDICTED: TMV resistance protein N-like [Glycine max]
Glyma.01G112200.2	gma-miR1510a-3p	3	2.5	-	K19613|1|1e-127|458|pxb:103960721|leucine-rich repeat protein SHOC2!K03283|4|3e-105|384|mtr:MTR_2g040220|heat shock 70kDa protein 1/8!K06758|4|3e-105|384|mtr:MTR_2g040220|L1 cell adhesion molecule like protein	gi|947127969|gb|KRH75823.1|	0	hypothetical protein GLYMA_01G112200 [Glycine max]
Glyma.01G112200.3	gma-miR1510a-3p	3	2.5	-	K19613|1|8e-129|462|pxb:103960721|leucine-rich repeat protein SHOC2!K03283|4|2e-104|381|mtr:MTR_2g040220|heat shock 70kDa protein 1/8!K06758|4|2e-104|381|mtr:MTR_2g040220|L1 cell adhesion molecule like protein	gi|947127970|gb|KRH75824.1|	0	hypothetical protein GLYMA_01G112200 [Glycine max]
Glyma.02G041800.1	gma-miR1510a-3p	4	2.5	GO:0044425,GO:0004872,GO:0032559,GO:0006952,GO:0012501,GO:0023052,	K19613|1|1e-113|412|cic:CICLE_v10024599mg|leucine-rich repeat protein SHOC2!K03283|2|1e-108|395|mtr:MTR_2g040220|heat shock 70kDa protein 1/8!K06758|2|1e-108|395|mtr:MTR_2g040220|L1 cell adhesion molecule like protein	gi|571438700|ref|XP_006574650.1|	0	PREDICTED: TMV resistance protein N-like isoform X1 [Glycine max]
Glyma.02G041800.2	gma-miR1510a-3p	4	2.5	GO:0044425,GO:0004872,GO:0032559,GO:0006952,GO:0012501,GO:0023052,	K19613|1|1e-109|399|cic:CICLE_v10024599mg|leucine-rich repeat protein SHOC2!K03283|2|7e-106|386|mtr:MTR_2g040220|heat shock 70kDa protein 1/8!K06758|2|7e-106|386|mtr:MTR_2g040220|L1 cell adhesion molecule like protein	gi|571438704|ref|XP_006574651.1|	0	PREDICTED: TMV resistance protein N-like isoform X2 [Glycine max]
Glyma.02G041800.3	gma-miR1510a-3p	4	2.5	GO:0044425,GO:0004872,GO:0032559,GO:0006952,GO:0012501,GO:0023052,	K19613|1|1e-113|412|cic:CICLE_v10024599mg|leucine-rich repeat protein SHOC2!K03283|2|1e-108|395|mtr:MTR_2g040220|heat shock 70kDa protein 1/8!K06758|2|1e-108|395|mtr:MTR_2g040220|L1 cell adhesion molecule like protein	gi|571438700|ref|XP_006574650.1|	0	PREDICTED: TMV resistance protein N-like isoform X1 [Glycine max]
Glyma.04G219600.1	gma-miR1510a-3p	3	1.5	GO:0044425,GO:0004872,GO:0006952,GO:0023052,	K03283|1|9e-59|228|mtr:MTR_2g040350|heat shock 70kDa protein 1/8!K06758|1|9e-59|228|mtr:MTR_2g040350|L1 cell adhesion molecule like protein	gi|947115849|gb|KRH64151.1|	0	hypothetical protein GLYMA_04G219600 [Glycine max]
Glyma.06G146200.1	gma-miR1510a-3p	4	2	GO:0044425,GO:0004872,GO:0016462,GO:0032559,GO:0006952,GO:0012501,GO:0023052,	K03283|1|1e-61|236|mtr:MTR_2g040350|heat shock 70kDa protein 1/8!K06758|1|1e-61|236|mtr:MTR_2g040350|L1 cell adhesion molecule like protein!K02183|5|1e-54|213|gmx:100820100|calmodulin	gi|947105410|gb|KRH53793.1|	7.14195e-125	hypothetical protein GLYMA_06G146200 [Glycine max]
Glyma.06G239000.1	gma-miR1510a-3p	2	1	-	K19613|1|3e-30|134|vvi:100241448|leucine-rich repeat protein SHOC2!K03283|3|2e-26|121|mtr:MTR_2g040260|heat shock 70kDa protein 1/8!K06758|3|2e-26|121|mtr:MTR_2g040260|L1 cell adhesion molecule like protein	gi|947106853|gb|KRH55236.1|	0	hypothetical protein GLYMA_06G239000 [Glycine max]
Glyma.15G232400.1	gma-miR1510a-3p	3.5	2.2	-	K03283|1|4e-62|241|mtr:MTR_2g040350|heat shock 70kDa protein 1/8!K06758|1|4e-62|241|mtr:MTR_2g040350|L1 cell adhesion molecule like protein	gi|955366373|ref|XP_014622964.1|	0	PREDICTED: disease resistance protein RML1A-like isoform X1 [Glycine max]
Glyma.15G232400.2	gma-miR1510a-3p	3.5	2.2	-	K03283|1|2e-62|241|mtr:MTR_2g040350|heat shock 70kDa protein 1/8!K06758|1|2e-62|241|mtr:MTR_2g040350|L1 cell adhesion molecule like protein	gi|955366373|ref|XP_014622964.1|	0	PREDICTED: disease resistance protein RML1A-like isoform X1 [Glycine max]
Glyma.15G232600.1	gma-miR1510a-3p	2.5	1.2	-	K03283|1|5e-75|283|mtr:MTR_2g040220|heat shock 70kDa protein 1/8!K06758|1|5e-75|283|mtr:MTR_2g040220|L1 cell adhesion molecule like protein	gi|955373245|ref|XP_014623771.1|	0	PREDICTED: TMV resistance protein N-like isoform X1 [Glycine max]
Glyma.15G232600.2	gma-miR1510a-3p	2.5	1.2	-	K03283|1|4e-75|283|mtr:MTR_2g040220|heat shock 70kDa protein 1/8!K06758|1|4e-75|283|mtr:MTR_2g040220|L1 cell adhesion molecule like protein	gi|955373261|ref|XP_014623779.1|	0	PREDICTED: TMV resistance protein N-like isoform X2 [Glycine max]
Glyma.15G232600.3	gma-miR1510a-3p	2.5	1.2	-	K03283|1|4e-75|283|mtr:MTR_2g040220|heat shock 70kDa protein 1/8!K06758|1|4e-75|283|mtr:MTR_2g040220|L1 cell adhesion molecule like protein	gi|955373261|ref|XP_014623779.1|	0	PREDICTED: TMV resistance protein N-like isoform X2 [Glycine max]
Glyma.15G232600.4	gma-miR1510a-3p	2.5	1.2	-	K03283|1|5e-75|283|mtr:MTR_2g040220|heat shock 70kDa protein 1/8!K06758|1|5e-75|283|mtr:MTR_2g040220|L1 cell adhesion molecule like protein	gi|955373261|ref|XP_014623779.1|	0	PREDICTED: TMV resistance protein N-like isoform X2 [Glycine max]
Glyma.15G232600.5	gma-miR1510a-3p	2.5	1.2	-	K03283|1|4e-75|283|mtr:MTR_2g040220|heat shock 70kDa protein 1/8!K06758|1|4e-75|283|mtr:MTR_2g040220|L1 cell adhesion molecule like protein	gi|955373261|ref|XP_014623779.1|	0	PREDICTED: TMV resistance protein N-like isoform X2 [Glycine max]
Glyma.15G232600.6	gma-miR1510a-3p	2.5	1.2	-	K03283|1|4e-75|283|mtr:MTR_2g040220|heat shock 70kDa protein 1/8!K06758|1|4e-75|283|mtr:MTR_2g040220|L1 cell adhesion molecule like protein	gi|955373261|ref|XP_014623779.1|	0	PREDICTED: TMV resistance protein N-like isoform X2 [Glycine max]
Glyma.16G118600.1	gma-miR1510a-3p	4	2.5	GO:0044425,GO:0004872,GO:0032559,GO:0006952,GO:0012501,GO:0023052,	K19613|1|2e-116|421|cic:CICLE_v10024599mg|leucine-rich repeat protein SHOC2!K03283|3|1e-109|398|mtr:MTR_2g040220|heat shock 70kDa protein 1/8!K06758|3|1e-109|398|mtr:MTR_2g040220|L1 cell adhesion molecule like protein	gi|571523862|ref|XP_006598689.1|	0	PREDICTED: TIR-NBS-LRR type disease resistance protein isoform X1 [Glycine max]
Glyma.16G118600.2	gma-miR1510a-3p	4	2.5	GO:0044425,GO:0004872,GO:0032559,GO:0006952,GO:0012501,GO:0023052,	K19613|1|5e-111|276|vvi:100241448|leucine-rich repeat protein SHOC2!K03283|5|5e-104|256|mtr:MTR_2g040220|heat shock 70kDa protein 1/8!K06758|5|5e-104|256|mtr:MTR_2g040220|L1 cell adhesion molecule like protein	gi|955373848|ref|XP_014623894.1|	0	PREDICTED: TIR-NBS-LRR type disease resistance protein isoform X2 [Glycine max]
Glyma.16G135500.1	gma-miR1510a-3p	3	2	GO:0050896,	K03283|1|0.0|712|mtr:MTR_2g040260|heat shock 70kDa protein 1/8!K06758|1|0.0|712|mtr:MTR_2g040260|L1 cell adhesion molecule like protein	gi|955374435|ref|XP_014624020.1|	0	PREDICTED: TMV resistance protein N-like isoform X1 [Glycine max]
Glyma.16G135500.2	gma-miR1510a-3p	3	2	-	K03283|1|2e-165|584|mtr:MTR_2g040260|heat shock 70kDa protein 1/8!K06758|1|2e-165|584|mtr:MTR_2g040260|L1 cell adhesion molecule like protein	gi|955374437|ref|XP_014624021.1|	0	PREDICTED: disease resistance protein RPP4-like isoform X2 [Glycine max]
Glyma.16G136200.1	gma-miR1510a-3p	4	2.5	GO:0000166,GO:0006952,GO:0009987,	K03283|1|0.0|728|mtr:MTR_2g040260|heat shock 70kDa protein 1/8!K06758|1|0.0|728|mtr:MTR_2g040260|L1 cell adhesion molecule like protein	gi|955374832|ref|XP_014624115.1|	0	PREDICTED: TMV resistance protein N [Glycine max]
Glyma.16G136600.1	gma-miR1510a-3p	4	2.5	-	K03283|1|0.0|659|mtr:MTR_2g040260|heat shock 70kDa protein 1/8!K06758|1|0.0|659|mtr:MTR_2g040260|L1 cell adhesion molecule like protein	gi|571528161|ref|XP_006599364.1|	0	PREDICTED: protein SUPPRESSOR OF npr1-1, CONSTITUTIVE 1 [Glycine max]
Glyma.16G136600.2	gma-miR1510a-3p	4	2.5	-	K03283|1|0.0|659|mtr:MTR_2g040260|heat shock 70kDa protein 1/8!K06758|1|0.0|659|mtr:MTR_2g040260|L1 cell adhesion molecule like protein	gi|571528161|ref|XP_006599364.1|	0	PREDICTED: protein SUPPRESSOR OF npr1-1, CONSTITUTIVE 1 [Glycine max]
Glyma.16G136600.3	gma-miR1510a-3p	4	2.5	-	K03283|1|0.0|659|mtr:MTR_2g040260|heat shock 70kDa protein 1/8!K06758|1|0.0|659|mtr:MTR_2g040260|L1 cell adhesion molecule like protein	gi|571528161|ref|XP_006599364.1|	0	PREDICTED: protein SUPPRESSOR OF npr1-1, CONSTITUTIVE 1 [Glycine max]
Glyma.16G136900.2	gma-miR1510a-3p	3	2	-	K03283|1|5e-113|231|mtr:MTR_2g040260|heat shock 70kDa protein 1/8!K06758|1|5e-113|231|mtr:MTR_2g040260|L1 cell adhesion molecule like protein	gi|947058817|gb|KRH08223.1|	0	hypothetical protein GLYMA_16G136900 [Glycine max]
Glyma.16G137600.1	gma-miR1510a-3p	4	2.5	GO:0000166,GO:0006952,GO:0009987,	K03283|1|0.0|708|mtr:MTR_2g040260|heat shock 70kDa protein 1/8!K06758|1|0.0|708|mtr:MTR_2g040260|L1 cell adhesion molecule like protein	gi|955374830|ref|XP_003548883.2|	0	PREDICTED: TMV resistance protein N-like [Glycine max]
Glyma.16G147000.1	gma-miR1510a-3p	3	2	-	K03283|1|4e-110|399|mtr:MTR_2g040260|heat shock 70kDa protein 1/8!K06758|1|4e-110|399|mtr:MTR_2g040260|L1 cell adhesion molecule like protein	gi|947058998|gb|KRH08404.1|	0	hypothetical protein GLYMA_16G147000 [Glycine max]
Glyma.16G159500.1	gma-miR1510a-3p	4	2.5	-	K03283|1|4e-162|573|mtr:MTR_2g040370|heat shock 70kDa protein 1/8!K06758|1|4e-162|573|mtr:MTR_2g040370|L1 cell adhesion molecule like protein	gi|955375369|ref|XP_014624304.1|	0	PREDICTED: TMV resistance protein N-like [Glycine max]
Glyma.16G159700.1	gma-miR1510a-3p	4	2.5	-	K03283|1|0.0|962|mtr:MTR_2g040370|heat shock 70kDa protein 1/8!K06758|1|0.0|962|mtr:MTR_2g040370|L1 cell adhesion molecule like protein	gi|571528807|ref|XP_006599456.1|	0	PREDICTED: TMV resistance protein N-like [Glycine max]
Glyma.18G116600.1	gma-miR1510a-3p	3	1.5	-	K03283|1|0.0|634|mtr:MTR_2g040370|heat shock 70kDa protein 1/8!K06758|1|0.0|634|mtr:MTR_2g040370|L1 cell adhesion molecule like protein	gi|947049514|gb|KRG99042.1|	0	hypothetical protein GLYMA_18G116600, partial [Glycine max]
Glyma.19G054700.1	gma-miR1510a-3p	3.5	2	GO:0044425,GO:0004872,GO:0032559,GO:0006952,GO:0012501,GO:0023052,	K03283|1|0.0|701|mtr:MTR_2g040260|heat shock 70kDa protein 1/8!K06758|1|0.0|701|mtr:MTR_2g040260|L1 cell adhesion molecule like protein	gi|571554619|ref|XP_006604003.1|	0	PREDICTED: TMV resistance protein N-like isoform X1 [Glycine max]
Glyma.19G054700.2	gma-miR1510a-3p	3.5	2	GO:0044425,GO:0004872,GO:0032559,GO:0006952,GO:0012501,GO:0023052,	K03283|1|0.0|703|mtr:MTR_2g040260|heat shock 70kDa protein 1/8!K06758|1|0.0|703|mtr:MTR_2g040260|L1 cell adhesion molecule like protein	gi|571554619|ref|XP_006604003.1|	0	PREDICTED: TMV resistance protein N-like isoform X1 [Glycine max]
Glyma.19G054700.3	gma-miR1510a-3p	3.5	2	GO:0050896,	K03283|1|5e-120|433|mtr:MTR_2g040260|heat shock 70kDa protein 1/8!K06758|1|5e-120|433|mtr:MTR_2g040260|L1 cell adhesion molecule like protein	gi|571554623|ref|XP_006604004.1|	0	PREDICTED: TMV resistance protein N-like isoform X2 [Glycine max]
Glyma.19G054700.4	gma-miR1510a-3p	3.5	2	GO:0000166,GO:0006952,GO:0009987,	K03283|1|5e-166|586|mtr:MTR_2g040260|heat shock 70kDa protein 1/8!K06758|1|5e-166|586|mtr:MTR_2g040260|L1 cell adhesion molecule like protein	gi|571554619|ref|XP_006604003.1|	0	PREDICTED: TMV resistance protein N-like isoform X1 [Glycine max]
Glyma.19G054800.1	gma-miR1510a-3p	3.5	2	GO:0000166,GO:0006952,GO:0009987,	K03283|1|7e-43|176|mtr:MTR_2g040370|heat shock 70kDa protein 1/8!K06758|1|7e-43|176|mtr:MTR_2g040370|L1 cell adhesion molecule like protein	gi|947044360|gb|KRG93989.1|	0	hypothetical protein GLYMA_19G054800 [Glycine max]
Glyma.19G054900.1	gma-miR1510a-3p	3.5	2	GO:0044425,GO:0004872,GO:0032559,GO:0006952,GO:0012501,GO:0023052,	K03283|1|0.0|722|mtr:MTR_2g040260|heat shock 70kDa protein 1/8!K06758|1|0.0|722|mtr:MTR_2g040260|L1 cell adhesion molecule like protein	gi|947044364|gb|KRG93993.1|	0	hypothetical protein GLYMA_19G054900 [Glycine max]
Glyma.19G054900.2	gma-miR1510a-3p	3.5	2	GO:0044425,GO:0004872,GO:0032559,GO:0006952,GO:0012501,GO:0023052,	K03283|1|0.0|575|mtr:MTR_2g040260|heat shock 70kDa protein 1/8!K06758|1|0.0|575|mtr:MTR_2g040260|L1 cell adhesion molecule like protein	gi|947044365|gb|KRG93994.1|	0	hypothetical protein GLYMA_19G054900 [Glycine max]
Glyma.19G054900.3	gma-miR1510a-3p	3.5	2	GO:0044425,GO:0004872,GO:0032559,GO:0006952,GO:0012501,GO:0023052,	K03283|1|0.0|573|mtr:MTR_2g040260|heat shock 70kDa protein 1/8!K06758|1|0.0|573|mtr:MTR_2g040260|L1 cell adhesion molecule like protein	gi|571553006|ref|XP_006603754.1|	0	PREDICTED: functional candidate resistance protein KR1 isoform X1 [Glycine max]
Glyma.19G054900.4	gma-miR1510a-3p	3.5	2	GO:0044425,GO:0004872,GO:0032559,GO:0006952,GO:0012501,GO:0023052,	K03283|1|0.0|647|mtr:MTR_2g040260|heat shock 70kDa protein 1/8!K06758|1|0.0|647|mtr:MTR_2g040260|L1 cell adhesion molecule like protein	gi|947044361|gb|KRG93990.1|	0	hypothetical protein GLYMA_19G054900 [Glycine max]
Glyma.19G054900.5	gma-miR1510a-3p	3.5	2	GO:0044425,GO:0004872,GO:0032559,GO:0006952,GO:0012501,GO:0023052,	K03283|1|0.0|704|mtr:MTR_2g040260|heat shock 70kDa protein 1/8!K06758|1|0.0|704|mtr:MTR_2g040260|L1 cell adhesion molecule like protein	gi|947044362|gb|KRG93991.1|	0	hypothetical protein GLYMA_19G054900 [Glycine max]
Glyma.19G054900.6	gma-miR1510a-3p	3.5	2	GO:0044425,GO:0004872,GO:0032559,GO:0006952,GO:0012501,GO:0023052,	K03283|1|0.0|724|mtr:MTR_2g040260|heat shock 70kDa protein 1/8!K06758|1|0.0|724|mtr:MTR_2g040260|L1 cell adhesion molecule like protein	gi|947044363|gb|KRG93992.1|	0	hypothetical protein GLYMA_19G054900 [Glycine max]
Glyma.U008300.1	gma-miR1510a-3p	3.5	2.5	-	K19613|1|2e-165|584|pxb:103960721|leucine-rich repeat protein SHOC2!K03283|4|5e-132|473|mtr:MTR_2g040370|heat shock 70kDa protein 1/8!K06758|4|5e-132|473|mtr:MTR_2g040370|L1 cell adhesion molecule like protein	gi|955395582|ref|XP_014628748.1|	0	PREDICTED: protein SUPPRESSOR OF npr1-1, CONSTITUTIVE 1-like isoform X1 [Glycine max]
Glyma.U008300.2	gma-miR1510a-3p	3.5	2.5	-	K19613|1|7e-155|549|pxb:103960721|leucine-rich repeat protein SHOC2!K03283|5|7e-127|456|mtr:MTR_2g040370|heat shock 70kDa protein 1/8!K06758|5|7e-127|456|mtr:MTR_2g040370|L1 cell adhesion molecule like protein	gi|947038217|gb|KRG88524.1|	0	hypothetical protein GLYMA_U008300 [Glycine max]
Glyma.15G232700.4	gma-miR1510a-3p	4	NA	GO:0044425,GO:0004872,GO:0032559,GO:0006952,GO:0012501,GO:0023052,	K03283|1|0.0|685|mtr:MTR_2g040260|heat shock 70kDa protein 1/8!K06758|1|0.0|685|mtr:MTR_2g040260|L1 cell adhesion molecule like protein	gi|955365710|ref|XP_014622857.1|	0	PREDICTED: L33 protein isoform X1 [Glycine max]
Glyma.15G232700.1	gma-miR1510a-3p	4	NA	GO:0044425,GO:0004872,GO:0032559,GO:0006952,GO:0012501,GO:0023052,	K03283|1|0.0|707|mtr:MTR_2g040260|heat shock 70kDa protein 1/8!K06758|1|0.0|707|mtr:MTR_2g040260|L1 cell adhesion molecule like protein	gi|734415280|gb|KHN37692.1|	0	TMV resistance protein N [Glycine soja]
Glyma.15G232700.2	gma-miR1510a-3p	4	NA	GO:0044425,GO:0004872,GO:0032559,GO:0006952,GO:0012501,GO:0023052,	K03283|1|8e-147|522|mtr:MTR_2g040260|heat shock 70kDa protein 1/8!K06758|1|8e-147|522|mtr:MTR_2g040260|L1 cell adhesion molecule like protein	gi|955365710|ref|XP_014622857.1|	0	PREDICTED: L33 protein isoform X1 [Glycine max]
Glyma.15G246500.1	gma-miR1510a-3p	3.5	NA	-	K14314|1|3e-26|120|gmx:100778001|nuclear pore complex protein Nup210	gi|571521414|ref|XP_006598157.1|	1.49454e-96	PREDICTED: nuclear pore complex protein GP210-like isoform X7 [Glycine max]
Glyma.02G076700.1	gma-miR1510a-3p	NA	2.5	-	-	gi|947122018|gb|KRH70224.1|	3.52729e-30	hypothetical protein GLYMA_02G076700 [Glycine max]
Glyma.19G055000.5	gma-miR1510a-3p	NA	2.5	GO:0044425,GO:0004872,GO:0032559,GO:0006952,GO:0012501,GO:0023052,	K03283|1|0.0|710|mtr:MTR_2g040260|heat shock 70kDa protein 1/8!K06758|1|0.0|710|mtr:MTR_2g040260|L1 cell adhesion molecule like protein	gi|947044369|gb|KRG93998.1|	0	hypothetical protein GLYMA_19G055000 [Glycine max]
Glyma.13G193100.1	gma-miR1510a-3p	NA	2.5	-	K19613|1|2e-178|627|mtr:MTR_3g018980|leucine-rich repeat protein SHOC2!K15078|4|4e-147|523|rcu:RCOM_1122050|structure-specific endonuclease subunit SLX1 [EC:3.6.1.-]	gi|571498985|ref|XP_003541580.2|	0	PREDICTED: putative disease resistance RPP13-like protein 1 [Glycine max]
Glyma.16G147400.2	gma-miR1510a-3p	NA	2.5	GO:0050896,	K03283|1|8e-160|530|mtr:MTR_2g040260|heat shock 70kDa protein 1/8!K06758|1|8e-160|530|mtr:MTR_2g040260|L1 cell adhesion molecule like protein	gi|947059003|gb|KRH08409.1|	0	hypothetical protein GLYMA_16G147400 [Glycine max]
Glyma.19G055000.6	gma-miR1510a-3p	NA	2.5	GO:0044425,GO:0004872,GO:0032559,GO:0006952,GO:0012501,GO:0023052,	K03283|1|0.0|757|mtr:MTR_2g040260|heat shock 70kDa protein 1/8!K06758|1|0.0|757|mtr:MTR_2g040260|L1 cell adhesion molecule like protein	gi|947044371|gb|KRG94000.1|	0	hypothetical protein GLYMA_19G055000 [Glycine max]
Glyma.19G055000.4	gma-miR1510a-3p	NA	2.5	GO:0044425,GO:0004872,GO:0032559,GO:0006952,GO:0012501,GO:0023052,	K03283|1|0.0|738|mtr:MTR_2g040260|heat shock 70kDa protein 1/8!K06758|1|0.0|738|mtr:MTR_2g040260|L1 cell adhesion molecule like protein	gi|947044370|gb|KRG93999.1|	0	hypothetical protein GLYMA_19G055000 [Glycine max]
Glyma.19G055000.1	gma-miR1510a-3p	NA	2.5	GO:0044425,GO:0004872,GO:0032559,GO:0006952,GO:0012501,GO:0023052,	K03283|1|0.0|754|mtr:MTR_2g040260|heat shock 70kDa protein 1/8!K06758|1|0.0|754|mtr:MTR_2g040260|L1 cell adhesion molecule like protein	gi|356570357|ref|XP_003553356.1|	0	PREDICTED: TMV resistance protein N-like [Glycine max]
Glyma.08G328800.1	gma-miR1510a-3p	NA	2.5	-	K13457|1|0.0|1676|gmx:100782327|disease resistance protein RPM1	gi|356524360|ref|XP_003530797.1|	0	PREDICTED: disease resistance protein RPM1-like [Glycine max]
Glyma.19G022700.1	gma-miR1510a-3p	NA	2.5	GO:0044425,GO:0004872,GO:0016462,GO:0032559,GO:0006952,GO:0012501,GO:0023052,	K03283|1|0.0|776|mtr:MTR_2g040260|heat shock 70kDa protein 1/8!K06758|1|0.0|776|mtr:MTR_2g040260|L1 cell adhesion molecule like protein	gi|571553703|ref|XP_006603866.1|	0	PREDICTED: TMV resistance protein N-like [Glycine max]
Glyma.02G076700.1	gma-miR1510a-5p	NA	2.2	-	-	gi|947122018|gb|KRH70224.1|	3.52729e-30	hypothetical protein GLYMA_02G076700 [Glycine max]
Glyma.01G001900.1	gma-miR1510a-5p	NA	2.2	-	K17609|1|0.0|756|cic:CICLE_v10010213mg|nucleoredoxin [EC:1.8.1.8]	gi|571433474|ref|XP_006572917.1|	0	PREDICTED: U-box domain-containing protein 52 isoform X1 [Glycine max]
Glyma.01G001900.2	gma-miR1510a-5p	NA	2.2	-	K17609|1|0.0|750|cic:CICLE_v10010213mg|nucleoredoxin [EC:1.8.1.8]	gi|955301450|ref|XP_014619065.1|	0	PREDICTED: U-box domain-containing protein 52 isoform X2 [Glycine max]
Glyma.02G041800.1	gma-miR1510b-3p	3	2	GO:0044425,GO:0004872,GO:0032559,GO:0006952,GO:0012501,GO:0023052,	K19613|1|1e-113|412|cic:CICLE_v10024599mg|leucine-rich repeat protein SHOC2!K03283|2|1e-108|395|mtr:MTR_2g040220|heat shock 70kDa protein 1/8!K06758|2|1e-108|395|mtr:MTR_2g040220|L1 cell adhesion molecule like protein	gi|571438700|ref|XP_006574650.1|	0	PREDICTED: TMV resistance protein N-like isoform X1 [Glycine max]
Glyma.02G041800.2	gma-miR1510b-3p	3	2	GO:0044425,GO:0004872,GO:0032559,GO:0006952,GO:0012501,GO:0023052,	K19613|1|1e-109|399|cic:CICLE_v10024599mg|leucine-rich repeat protein SHOC2!K03283|2|7e-106|386|mtr:MTR_2g040220|heat shock 70kDa protein 1/8!K06758|2|7e-106|386|mtr:MTR_2g040220|L1 cell adhesion molecule like protein	gi|571438704|ref|XP_006574651.1|	0	PREDICTED: TMV resistance protein N-like isoform X2 [Glycine max]
Glyma.02G041800.3	gma-miR1510b-3p	3	2	GO:0044425,GO:0004872,GO:0032559,GO:0006952,GO:0012501,GO:0023052,	K19613|1|1e-113|412|cic:CICLE_v10024599mg|leucine-rich repeat protein SHOC2!K03283|2|1e-108|395|mtr:MTR_2g040220|heat shock 70kDa protein 1/8!K06758|2|1e-108|395|mtr:MTR_2g040220|L1 cell adhesion molecule like protein	gi|571438700|ref|XP_006574650.1|	0	PREDICTED: TMV resistance protein N-like isoform X1 [Glycine max]
Glyma.02G076700.1	gma-miR1510b-3p	2.5	1.5	-	-	gi|947122018|gb|KRH70224.1|	3.52729e-30	hypothetical protein GLYMA_02G076700 [Glycine max]
Glyma.02G193400.1	gma-miR1510b-3p	3	2	-	K19613|1|8e-57|221|cic:CICLE_v10024379mg|leucine-rich repeat protein SHOC2!K03283|3|9e-50|198|mtr:MTR_2g040220|heat shock 70kDa protein 1/8!K06758|3|9e-50|198|mtr:MTR_2g040220|L1 cell adhesion molecule like protein	gi|947123933|gb|KRH72139.1|	0	hypothetical protein GLYMA_02G193400 [Glycine max]
Glyma.04G219600.1	gma-miR1510b-3p	2	1	GO:0044425,GO:0004872,GO:0006952,GO:0023052,	K03283|1|9e-59|228|mtr:MTR_2g040350|heat shock 70kDa protein 1/8!K06758|1|9e-59|228|mtr:MTR_2g040350|L1 cell adhesion molecule like protein	gi|947115849|gb|KRH64151.1|	0	hypothetical protein GLYMA_04G219600 [Glycine max]
Glyma.06G146200.1	gma-miR1510b-3p	2	1	GO:0044425,GO:0004872,GO:0016462,GO:0032559,GO:0006952,GO:0012501,GO:0023052,	K03283|1|1e-61|236|mtr:MTR_2g040350|heat shock 70kDa protein 1/8!K06758|1|1e-61|236|mtr:MTR_2g040350|L1 cell adhesion molecule like protein!K02183|5|1e-54|213|gmx:100820100|calmodulin	gi|947105410|gb|KRH53793.1|	7.14195e-125	hypothetical protein GLYMA_06G146200 [Glycine max]
Glyma.06G205100.1	gma-miR1510b-3p	3	1.5	-	K19613|1|3e-81|236|cic:CICLE_v10024379mg|leucine-rich repeat protein SHOC2	gi|947106349|gb|KRH54732.1|	0	hypothetical protein GLYMA_06G205100 [Glycine max]
Glyma.06G239000.1	gma-miR1510b-3p	2	1	-	K19613|1|3e-30|134|vvi:100241448|leucine-rich repeat protein SHOC2!K03283|3|2e-26|121|mtr:MTR_2g040260|heat shock 70kDa protein 1/8!K06758|3|2e-26|121|mtr:MTR_2g040260|L1 cell adhesion molecule like protein	gi|947106853|gb|KRH55236.1|	0	hypothetical protein GLYMA_06G239000 [Glycine max]
Glyma.06G285500.1	gma-miR1510b-3p	4	2	-	K19613|1|8e-142|506|cic:CICLE_v10024379mg|leucine-rich repeat protein SHOC2!K03283|3|3e-129|464|mtr:MTR_2g040370|heat shock 70kDa protein 1/8!K06758|3|3e-129|464|mtr:MTR_2g040370|L1 cell adhesion molecule like protein	gi|571462471|ref|XP_006582295.1|	0	PREDICTED: TMV resistance protein N-like [Glycine max]
Glyma.06G285500.2	gma-miR1510b-3p	4	2	-	K19613|1|8e-142|506|cic:CICLE_v10024379mg|leucine-rich repeat protein SHOC2!K03283|3|3e-129|464|mtr:MTR_2g040370|heat shock 70kDa protein 1/8!K06758|3|3e-129|464|mtr:MTR_2g040370|L1 cell adhesion molecule like protein	gi|571462471|ref|XP_006582295.1|	0	PREDICTED: TMV resistance protein N-like [Glycine max]
Glyma.06G285500.3	gma-miR1510b-3p	4	2	-	K19613|1|1e-90|336|cic:CICLE_v10024379mg|leucine-rich repeat protein SHOC2	gi|947107460|gb|KRH55843.1|	0	hypothetical protein GLYMA_06G285500 [Glycine max]
Glyma.06G310000.1	gma-miR1510b-3p	4	2.5	-	K03283|1|0.0|748|mtr:MTR_2g040160|heat shock 70kDa protein 1/8!K06758|1|0.0|748|mtr:MTR_2g040160|L1 cell adhesion molecule like protein	gi|356515308|ref|XP_003526343.1|	0	PREDICTED: TMV resistance protein N-like [Glycine max]
Glyma.07G067900.1	gma-miR1510b-3p	4	2.5	GO:0050896,	K19613|1|3e-141|503|cic:CICLE_v10024379mg|leucine-rich repeat protein SHOC2	gi|947099596|gb|KRH48088.1|	0	hypothetical protein GLYMA_07G067900 [Glycine max]
Glyma.08G186900.1	gma-miR1510b-3p	4	2.5	GO:0031224,GO:0016810,GO:0046519,	-	gi|356525962|ref|XP_003531590.1|	9.39038e-152	PREDICTED: uncharacterized protein LOC100810128 [Glycine max]
Glyma.08G190600.1	gma-miR1510b-3p	4	2.5	-	K19613|1|7e-103|375|cic:CICLE_v100041741m|leucine-rich repeat protein SHOC2!K16226|3|5e-85|316|ath:AT5G45250|disease resistance protein RPS4	gi|947095527|gb|KRH44112.1|	0	hypothetical protein GLYMA_08G190600, partial [Glycine max]
Glyma.08G303700.1	gma-miR1510b-3p	4	2.5	-	K19613|1|3e-132|474|vvi:100241448|leucine-rich repeat protein SHOC2	gi|356524185|ref|XP_003530712.1|	0	PREDICTED: TMV resistance protein N-like isoform X2 [Glycine max]
Glyma.08G303700.10	gma-miR1510b-3p	4	2.5	-	K19613|1|2e-132|474|vvi:100241448|leucine-rich repeat protein SHOC2	gi|356524185|ref|XP_003530712.1|	0	PREDICTED: TMV resistance protein N-like isoform X2 [Glycine max]
Glyma.08G303700.2	gma-miR1510b-3p	4	2.5	-	K19613|1|2e-132|474|vvi:100241448|leucine-rich repeat protein SHOC2	gi|356524185|ref|XP_003530712.1|	0	PREDICTED: TMV resistance protein N-like isoform X2 [Glycine max]
Glyma.08G303700.3	gma-miR1510b-3p	4	2.5	-	K19613|1|2e-132|474|vvi:100241448|leucine-rich repeat protein SHOC2	gi|356524185|ref|XP_003530712.1|	0	PREDICTED: TMV resistance protein N-like isoform X2 [Glycine max]
Glyma.08G303700.4	gma-miR1510b-3p	4	2.5	-	K19613|1|2e-132|474|vvi:100241448|leucine-rich repeat protein SHOC2	gi|356524185|ref|XP_003530712.1|	0	PREDICTED: TMV resistance protein N-like isoform X2 [Glycine max]
Glyma.08G303700.5	gma-miR1510b-3p	4	2.5	-	K19613|1|2e-132|474|vvi:100241448|leucine-rich repeat protein SHOC2	gi|356524185|ref|XP_003530712.1|	0	PREDICTED: TMV resistance protein N-like isoform X2 [Glycine max]
Glyma.08G303700.6	gma-miR1510b-3p	4	2.5	-	K19613|1|2e-132|474|vvi:100241448|leucine-rich repeat protein SHOC2	gi|356524185|ref|XP_003530712.1|	0	PREDICTED: TMV resistance protein N-like isoform X2 [Glycine max]
Glyma.08G303700.7	gma-miR1510b-3p	4	2.5	-	K19613|1|2e-132|474|vvi:100241448|leucine-rich repeat protein SHOC2	gi|356524185|ref|XP_003530712.1|	0	PREDICTED: TMV resistance protein N-like isoform X2 [Glycine max]
Glyma.08G303700.8	gma-miR1510b-3p	4	2.5	-	K19613|1|2e-132|474|vvi:100241448|leucine-rich repeat protein SHOC2	gi|356524185|ref|XP_003530712.1|	0	PREDICTED: TMV resistance protein N-like isoform X2 [Glycine max]
Glyma.08G303700.9	gma-miR1510b-3p	4	2.5	-	K19613|1|2e-132|474|vvi:100241448|leucine-rich repeat protein SHOC2	gi|356524185|ref|XP_003530712.1|	0	PREDICTED: TMV resistance protein N-like isoform X2 [Glycine max]
Glyma.08G328800.1	gma-miR1510b-3p	3.5	2	-	K13457|1|0.0|1676|gmx:100782327|disease resistance protein RPM1	gi|356524360|ref|XP_003530797.1|	0	PREDICTED: disease resistance protein RPM1-like [Glycine max]
Glyma.12G015300.1	gma-miR1510b-3p	4	2.5	GO:0003824,GO:0046914,GO:0008152,	K00121|1|0.0|653|gmx:100798341|S-(hydroxymethyl)glutathione dehydrogenase / alcohol dehydrogenase [EC:1.1.1.284 1.1.1.1]	gi|734432871|gb|KHN46477.1|	0	Alcohol dehydrogenase-like 2 [Glycine soja]
Glyma.12G132200.1	gma-miR1510b-3p	4	2	-	K19613|1|1e-164|582|cic:CICLE_v10024379mg|leucine-rich repeat protein SHOC2!K03283|3|1e-149|531|mtr:MTR_2g040220|heat shock 70kDa protein 1/8!K06758|3|1e-149|531|mtr:MTR_2g040220|L1 cell adhesion molecule like protein	gi|571493236|ref|XP_006592480.1|	0	PREDICTED: TMV resistance protein N-like [Glycine max]
Glyma.12G163000.1	gma-miR1510b-3p	3	1.5	-	K19613|1|3e-62|240|cic:CICLE_v10024379mg|leucine-rich repeat protein SHOC2	gi|947077405|gb|KRH26245.1|	0	hypothetical protein GLYMA_12G163000 [Glycine max]
Glyma.12G212500.1	gma-miR1510b-3p	4	2	-	K19613|1|1e-158|562|cic:CICLE_v10024379mg|leucine-rich repeat protein SHOC2!K03283|4|2e-135|484|mtr:MTR_2g040220|heat shock 70kDa protein 1/8!K06758|4|2e-135|484|mtr:MTR_2g040220|L1 cell adhesion molecule like protein	gi|947078235|gb|KRH27075.1|	0	hypothetical protein GLYMA_12G212500 [Glycine max]
Glyma.12G240100.1	gma-miR1510b-3p	4	2	-	K03283|1|0.0|1071|mtr:MTR_2g040260|heat shock 70kDa protein 1/8!K06758|1|0.0|1071|mtr:MTR_2g040260|L1 cell adhesion molecule like protein	gi|356542401|ref|XP_003539655.1|	0	PREDICTED: TMV resistance protein N-like isoform X1 [Glycine max]
Glyma.13G076200.1	gma-miR1510b-3p	4	2	-	K19613|1|8e-138|492|vvi:100241448|leucine-rich repeat protein SHOC2	gi|571496438|ref|XP_003543819.2|	0	PREDICTED: TMV resistance protein N-like isoform X1 [Glycine max]
Glyma.13G076200.2	gma-miR1510b-3p	4	2	-	K19613|1|9e-114|412|vvi:100241448|leucine-rich repeat protein SHOC2!K03283|5|3e-109|397|mtr:MTR_2g040370|heat shock 70kDa protein 1/8!K06758|5|3e-109|397|mtr:MTR_2g040370|L1 cell adhesion molecule like protein	gi|571496440|ref|XP_006593609.1|	0	PREDICTED: putative disease resistance protein At4g11170 isoform X3 [Glycine max]
Glyma.13G076200.3	gma-miR1510b-3p	4	2	-	K19613|1|9e-121|436|cic:CICLE_v100041741m|leucine-rich repeat protein SHOC2	gi|947069796|gb|KRH18687.1|	0	hypothetical protein GLYMA_13G076200 [Glycine max]
Glyma.13G076200.4	gma-miR1510b-3p	4	2	-	K19613|1|3e-102|201|cic:CICLE_v10024599mg|leucine-rich repeat protein SHOC2!K03283|3|5e-100|205|mtr:MTR_2g040370|heat shock 70kDa protein 1/8!K06758|3|5e-100|205|mtr:MTR_2g040370|L1 cell adhesion molecule like protein	gi|947069798|gb|KRH18689.1|	0	hypothetical protein GLYMA_13G076200 [Glycine max]
Glyma.13G076200.5	gma-miR1510b-3p	4	2	-	K19613|1|2e-130|289|cic:CICLE_v10024599mg|leucine-rich repeat protein SHOC2	gi|947069797|gb|KRH18688.1|	0	hypothetical protein GLYMA_13G076200 [Glycine max]
Glyma.13G193100.1	gma-miR1510b-3p	4	2	-	K19613|1|2e-178|627|mtr:MTR_3g018980|leucine-rich repeat protein SHOC2!K15078|4|4e-147|523|rcu:RCOM_1122050|structure-specific endonuclease subunit SLX1 [EC:3.6.1.-]	gi|571498985|ref|XP_003541580.2|	0	PREDICTED: putative disease resistance RPP13-like protein 1 [Glycine max]
Glyma.13G362000.1	gma-miR1510b-3p	3.5	2.5	-	K05681|1|5e-34|147|vcn:VOLCADRAFT_73319|ATP-binding cassette, subfamily G (WHITE), member 2	gi|947074635|gb|KRH23526.1|	0	hypothetical protein GLYMA_13G362000 [Glycine max]
Glyma.15G011800.1	gma-miR1510b-3p	3.5	2.5	-	K05681|1|2e-46|189|cme:CYME_CMS467C|ATP-binding cassette, subfamily G (WHITE), member 2	gi|947060534|gb|KRH09795.1|	0	hypothetical protein GLYMA_15G011800 [Glycine max]
Glyma.15G046100.1	gma-miR1510b-3p	4	2.5	GO:0031224,GO:0016810,GO:0046519,	-	gi|356558487|ref|XP_003547538.1|	2.51753e-157	PREDICTED: uncharacterized protein LOC100816173 [Glycine max]
Glyma.15G046100.2	gma-miR1510b-3p	4	2.5	GO:0031224,GO:0016810,GO:0046519,	-	gi|356558487|ref|XP_003547538.1|	4.8846e-150	PREDICTED: uncharacterized protein LOC100816173 [Glycine max]
Glyma.15G232400.1	gma-miR1510b-3p	2	1.5	-	K03283|1|4e-62|241|mtr:MTR_2g040350|heat shock 70kDa protein 1/8!K06758|1|4e-62|241|mtr:MTR_2g040350|L1 cell adhesion molecule like protein	gi|955366373|ref|XP_014622964.1|	0	PREDICTED: disease resistance protein RML1A-like isoform X1 [Glycine max]
Glyma.15G232400.2	gma-miR1510b-3p	2	1.5	-	K03283|1|2e-62|241|mtr:MTR_2g040350|heat shock 70kDa protein 1/8!K06758|1|2e-62|241|mtr:MTR_2g040350|L1 cell adhesion molecule like protein	gi|955366373|ref|XP_014622964.1|	0	PREDICTED: disease resistance protein RML1A-like isoform X1 [Glycine max]
Glyma.15G232600.1	gma-miR1510b-3p	2	1	-	K03283|1|5e-75|283|mtr:MTR_2g040220|heat shock 70kDa protein 1/8!K06758|1|5e-75|283|mtr:MTR_2g040220|L1 cell adhesion molecule like protein	gi|955373245|ref|XP_014623771.1|	0	PREDICTED: TMV resistance protein N-like isoform X1 [Glycine max]
Glyma.15G232600.2	gma-miR1510b-3p	2	1	-	K03283|1|4e-75|283|mtr:MTR_2g040220|heat shock 70kDa protein 1/8!K06758|1|4e-75|283|mtr:MTR_2g040220|L1 cell adhesion molecule like protein	gi|955373261|ref|XP_014623779.1|	0	PREDICTED: TMV resistance protein N-like isoform X2 [Glycine max]
Glyma.15G232600.3	gma-miR1510b-3p	2	1	-	K03283|1|4e-75|283|mtr:MTR_2g040220|heat shock 70kDa protein 1/8!K06758|1|4e-75|283|mtr:MTR_2g040220|L1 cell adhesion molecule like protein	gi|955373261|ref|XP_014623779.1|	0	PREDICTED: TMV resistance protein N-like isoform X2 [Glycine max]
Glyma.15G232600.4	gma-miR1510b-3p	2	1	-	K03283|1|5e-75|283|mtr:MTR_2g040220|heat shock 70kDa protein 1/8!K06758|1|5e-75|283|mtr:MTR_2g040220|L1 cell adhesion molecule like protein	gi|955373261|ref|XP_014623779.1|	0	PREDICTED: TMV resistance protein N-like isoform X2 [Glycine max]
Glyma.15G232600.5	gma-miR1510b-3p	2	1	-	K03283|1|4e-75|283|mtr:MTR_2g040220|heat shock 70kDa protein 1/8!K06758|1|4e-75|283|mtr:MTR_2g040220|L1 cell adhesion molecule like protein	gi|955373261|ref|XP_014623779.1|	0	PREDICTED: TMV resistance protein N-like isoform X2 [Glycine max]
Glyma.15G232600.6	gma-miR1510b-3p	2	1	-	K03283|1|4e-75|283|mtr:MTR_2g040220|heat shock 70kDa protein 1/8!K06758|1|4e-75|283|mtr:MTR_2g040220|L1 cell adhesion molecule like protein	gi|955373261|ref|XP_014623779.1|	0	PREDICTED: TMV resistance protein N-like isoform X2 [Glycine max]
Glyma.15G232700.1	gma-miR1510b-3p	4	2.5	GO:0044425,GO:0004872,GO:0032559,GO:0006952,GO:0012501,GO:0023052,	K03283|1|0.0|707|mtr:MTR_2g040260|heat shock 70kDa protein 1/8!K06758|1|0.0|707|mtr:MTR_2g040260|L1 cell adhesion molecule like protein	gi|734415280|gb|KHN37692.1|	0	TMV resistance protein N [Glycine soja]
Glyma.15G246500.1	gma-miR1510b-3p	3	2.5	-	K14314|1|3e-26|120|gmx:100778001|nuclear pore complex protein Nup210	gi|571521414|ref|XP_006598157.1|	1.49454e-96	PREDICTED: nuclear pore complex protein GP210-like isoform X7 [Glycine max]
Glyma.15G247600.1	gma-miR1510b-3p	3.5	2.5	-	K13459|1|0.0|704|cam:101512529|disease resistance protein RPS2	gi|947064297|gb|KRH13558.1|	0	hypothetical protein GLYMA_15G247600 [Glycine max]
Glyma.15G247600.2	gma-miR1510b-3p	3.5	2.5	-	K13459|1|0.0|704|cam:101512529|disease resistance protein RPS2	gi|955366353|ref|XP_006598160.2|	0	PREDICTED: probable disease resistance protein At1g61180 [Glycine max]
Glyma.16G033900.1	gma-miR1510b-3p	4	2.5	GO:0044425,GO:0004872,GO:0032559,GO:0006952,GO:0012501,GO:0023052,	K19613|1|0.0|708|cic:CICLE_v10024379mg|leucine-rich repeat protein SHOC2	gi|571525333|ref|XP_006598947.1|	0	PREDICTED: TMV resistance protein N-like isoform X1 [Glycine max]
Glyma.16G033900.2	gma-miR1510b-3p	4	2.5	GO:0044425,GO:0004872,GO:0032559,GO:0006952,GO:0012501,GO:0023052,	K19613|1|0.0|563|cic:CICLE_v10024379mg|leucine-rich repeat protein SHOC2	gi|947057200|gb|KRH06606.1|	0	hypothetical protein GLYMA_16G033900 [Glycine max]
Glyma.16G033900.3	gma-miR1510b-3p	4	2.5	GO:0044425,GO:0004872,GO:0032559,GO:0006952,GO:0012501,GO:0023052,	K19613|1|0.0|708|cic:CICLE_v10024379mg|leucine-rich repeat protein SHOC2	gi|571525345|ref|XP_006598950.1|	0	PREDICTED: TMV resistance protein N-like isoform X2 [Glycine max]
Glyma.16G033900.4	gma-miR1510b-3p	4	2.5	GO:0044425,GO:0004872,GO:0032559,GO:0006952,GO:0012501,GO:0023052,	K19613|1|0.0|563|cic:CICLE_v10024379mg|leucine-rich repeat protein SHOC2	gi|947057200|gb|KRH06606.1|	0	hypothetical protein GLYMA_16G033900 [Glycine max]
Glyma.16G033900.5	gma-miR1510b-3p	4	2.5	GO:0044425,GO:0004872,GO:0032559,GO:0006952,GO:0012501,GO:0023052,	K19613|1|0.0|708|cic:CICLE_v10024379mg|leucine-rich repeat protein SHOC2	gi|947057200|gb|KRH06606.1|	0	hypothetical protein GLYMA_16G033900 [Glycine max]
Glyma.16G085200.1	gma-miR1510b-3p	4	2.5	-	K19613|1|2e-144|512|pxb:103960721|leucine-rich repeat protein SHOC2	gi|947057984|gb|KRH07390.1|	0	hypothetical protein GLYMA_16G085400 [Glycine max]
Glyma.16G085400.1	gma-miR1510b-3p	4	2.5	-	K19613|1|1e-151|538|pxb:103960721|leucine-rich repeat protein SHOC2!K03283|3|1e-123|444|mtr:MTR_2g040370|heat shock 70kDa protein 1/8!K06758|3|1e-123|444|mtr:MTR_2g040370|L1 cell adhesion molecule like protein	gi|947057984|gb|KRH07390.1|	0	hypothetical protein GLYMA_16G085400 [Glycine max]
Glyma.16G118600.1	gma-miR1510b-3p	3	2	GO:0044425,GO:0004872,GO:0032559,GO:0006952,GO:0012501,GO:0023052,	K19613|1|2e-116|421|cic:CICLE_v10024599mg|leucine-rich repeat protein SHOC2!K03283|3|1e-109|398|mtr:MTR_2g040220|heat shock 70kDa protein 1/8!K06758|3|1e-109|398|mtr:MTR_2g040220|L1 cell adhesion molecule like protein	gi|571523862|ref|XP_006598689.1|	0	PREDICTED: TIR-NBS-LRR type disease resistance protein isoform X1 [Glycine max]
Glyma.16G118600.2	gma-miR1510b-3p	3	2	GO:0044425,GO:0004872,GO:0032559,GO:0006952,GO:0012501,GO:0023052,	K19613|1|5e-111|276|vvi:100241448|leucine-rich repeat protein SHOC2!K03283|5|5e-104|256|mtr:MTR_2g040220|heat shock 70kDa protein 1/8!K06758|5|5e-104|256|mtr:MTR_2g040220|L1 cell adhesion molecule like protein	gi|955373848|ref|XP_014623894.1|	0	PREDICTED: TIR-NBS-LRR type disease resistance protein isoform X2 [Glycine max]
Glyma.16G128000.1	gma-miR1510b-3p	3.5	2	GO:0044425,GO:0004872,GO:0016462,GO:0032559,GO:0006952,GO:0012501,GO:0023052,	K03283|1|0.0|640|mtr:MTR_2g040260|heat shock 70kDa protein 1/8!K06758|1|0.0|640|mtr:MTR_2g040260|L1 cell adhesion molecule like protein	gi|295083305|gb|ADF78106.1|	0	rj2 protein [Glycine max]
Glyma.16G135200.1	gma-miR1510b-3p	3.5	2	GO:0000166,GO:0006952,GO:0009987,	K03283|1|0.0|732|mtr:MTR_2g040260|heat shock 70kDa protein 1/8!K06758|1|0.0|732|mtr:MTR_2g040260|L1 cell adhesion molecule like protein	gi|571528181|ref|XP_006599369.1|	0	PREDICTED: TMV resistance protein N-like [Glycine max]
Glyma.16G135500.1	gma-miR1510b-3p	1.5	1	GO:0050896,	K03283|1|0.0|712|mtr:MTR_2g040260|heat shock 70kDa protein 1/8!K06758|1|0.0|712|mtr:MTR_2g040260|L1 cell adhesion molecule like protein	gi|955374435|ref|XP_014624020.1|	0	PREDICTED: TMV resistance protein N-like isoform X1 [Glycine max]
Glyma.16G135500.2	gma-miR1510b-3p	1.5	1	-	K03283|1|2e-165|584|mtr:MTR_2g040260|heat shock 70kDa protein 1/8!K06758|1|2e-165|584|mtr:MTR_2g040260|L1 cell adhesion molecule like protein	gi|955374437|ref|XP_014624021.1|	0	PREDICTED: disease resistance protein RPP4-like isoform X2 [Glycine max]
Glyma.16G136200.1	gma-miR1510b-3p	2.5	1.5	GO:0000166,GO:0006952,GO:0009987,	K03283|1|0.0|728|mtr:MTR_2g040260|heat shock 70kDa protein 1/8!K06758|1|0.0|728|mtr:MTR_2g040260|L1 cell adhesion molecule like protein	gi|955374832|ref|XP_014624115.1|	0	PREDICTED: TMV resistance protein N [Glycine max]
Glyma.16G136600.1	gma-miR1510b-3p	2.5	1.5	-	K03283|1|0.0|659|mtr:MTR_2g040260|heat shock 70kDa protein 1/8!K06758|1|0.0|659|mtr:MTR_2g040260|L1 cell adhesion molecule like protein	gi|571528161|ref|XP_006599364.1|	0	PREDICTED: protein SUPPRESSOR OF npr1-1, CONSTITUTIVE 1 [Glycine max]
Glyma.16G136600.2	gma-miR1510b-3p	2.5	1.5	-	K03283|1|0.0|659|mtr:MTR_2g040260|heat shock 70kDa protein 1/8!K06758|1|0.0|659|mtr:MTR_2g040260|L1 cell adhesion molecule like protein	gi|571528161|ref|XP_006599364.1|	0	PREDICTED: protein SUPPRESSOR OF npr1-1, CONSTITUTIVE 1 [Glycine max]
Glyma.16G136600.3	gma-miR1510b-3p	2.5	1.5	-	K03283|1|0.0|659|mtr:MTR_2g040260|heat shock 70kDa protein 1/8!K06758|1|0.0|659|mtr:MTR_2g040260|L1 cell adhesion molecule like protein	gi|571528161|ref|XP_006599364.1|	0	PREDICTED: protein SUPPRESSOR OF npr1-1, CONSTITUTIVE 1 [Glycine max]
Glyma.16G136900.1	gma-miR1510b-3p	4	2.5	-	K03283|1|7e-115|416|mtr:MTR_2g040260|heat shock 70kDa protein 1/8!K06758|1|7e-115|416|mtr:MTR_2g040260|L1 cell adhesion molecule like protein	gi|947058816|gb|KRH08222.1|	0	hypothetical protein GLYMA_16G136900 [Glycine max]
Glyma.16G136900.2	gma-miR1510b-3p	1.5	1	-	K03283|1|5e-113|231|mtr:MTR_2g040260|heat shock 70kDa protein 1/8!K06758|1|5e-113|231|mtr:MTR_2g040260|L1 cell adhesion molecule like protein	gi|947058817|gb|KRH08223.1|	0	hypothetical protein GLYMA_16G136900 [Glycine max]
Glyma.16G137200.1	gma-miR1510b-3p	3.5	2	-	K03283|1|8e-122|430|mtr:MTR_2g040260|heat shock 70kDa protein 1/8!K06758|1|8e-122|430|mtr:MTR_2g040260|L1 cell adhesion molecule like protein	gi|9858476|gb|AAG01051.1|AF175394_1	0	resistance protein LM12 [Glycine max]
Glyma.16G137300.1	gma-miR1510b-3p	3.5	2	GO:0050896,	K03283|1|0.0|712|mtr:MTR_2g040260|heat shock 70kDa protein 1/8!K06758|1|0.0|712|mtr:MTR_2g040260|L1 cell adhesion molecule like protein	gi|947058821|gb|KRH08227.1|	0	hypothetical protein GLYMA_16G137300 [Glycine max]
Glyma.16G137300.2	gma-miR1510b-3p	3.5	2	GO:0050896,	K03283|1|0.0|704|mtr:MTR_2g040260|heat shock 70kDa protein 1/8!K06758|1|0.0|704|mtr:MTR_2g040260|L1 cell adhesion molecule like protein	gi|947058822|gb|KRH08228.1|	0	hypothetical protein GLYMA_16G137300 [Glycine max]
Glyma.16G137600.1	gma-miR1510b-3p	2.5	1.5	GO:0000166,GO:0006952,GO:0009987,	K03283|1|0.0|708|mtr:MTR_2g040260|heat shock 70kDa protein 1/8!K06758|1|0.0|708|mtr:MTR_2g040260|L1 cell adhesion molecule like protein	gi|955374830|ref|XP_003548883.2|	0	PREDICTED: TMV resistance protein N-like [Glycine max]
Glyma.16G147000.1	gma-miR1510b-3p	1.5	1	-	K03283|1|4e-110|399|mtr:MTR_2g040260|heat shock 70kDa protein 1/8!K06758|1|4e-110|399|mtr:MTR_2g040260|L1 cell adhesion molecule like protein	gi|947058998|gb|KRH08404.1|	0	hypothetical protein GLYMA_16G147000 [Glycine max]
Glyma.16G147400.1	gma-miR1510b-3p	2.5	1.5	GO:0050896,	K03283|1|2e-154|547|mtr:MTR_2g040260|heat shock 70kDa protein 1/8!K06758|1|2e-154|547|mtr:MTR_2g040260|L1 cell adhesion molecule like protein	gi|947059002|gb|KRH08408.1|	0	hypothetical protein GLYMA_16G147400 [Glycine max]
Glyma.16G147400.2	gma-miR1510b-3p	2.5	1.5	GO:0050896,	K03283|1|8e-160|530|mtr:MTR_2g040260|heat shock 70kDa protein 1/8!K06758|1|8e-160|530|mtr:MTR_2g040260|L1 cell adhesion molecule like protein	gi|947059003|gb|KRH08409.1|	0	hypothetical protein GLYMA_16G147400 [Glycine max]
Glyma.16G159100.1	gma-miR1510b-3p	3.5	2	GO:0050896,	K03283|1|0.0|747|mtr:MTR_2g040220|heat shock 70kDa protein 1/8!K06758|1|0.0|747|mtr:MTR_2g040220|L1 cell adhesion molecule like protein	gi|734404046|gb|KHN32817.1|	0	TMV resistance protein N [Glycine soja]
Glyma.16G159500.1	gma-miR1510b-3p	3	2	-	K03283|1|4e-162|573|mtr:MTR_2g040370|heat shock 70kDa protein 1/8!K06758|1|4e-162|573|mtr:MTR_2g040370|L1 cell adhesion molecule like protein	gi|955375369|ref|XP_014624304.1|	0	PREDICTED: TMV resistance protein N-like [Glycine max]
Glyma.16G159700.1	gma-miR1510b-3p	3	2	-	K03283|1|0.0|962|mtr:MTR_2g040370|heat shock 70kDa protein 1/8!K06758|1|0.0|962|mtr:MTR_2g040370|L1 cell adhesion molecule like protein	gi|571528807|ref|XP_006599456.1|	0	PREDICTED: TMV resistance protein N-like [Glycine max]
Glyma.16G159800.1	gma-miR1510b-3p	4	2.5	-	K03283|1|4e-49|195|mtr:MTR_2g040350|heat shock 70kDa protein 1/8!K06758|1|4e-49|195|mtr:MTR_2g040350|L1 cell adhesion molecule like protein	gi|947059187|gb|KRH08593.1|	1.25039e-172	hypothetical protein GLYMA_16G159800 [Glycine max]
Glyma.18G116600.1	gma-miR1510b-3p	2	1	-	K03283|1|0.0|634|mtr:MTR_2g040370|heat shock 70kDa protein 1/8!K06758|1|0.0|634|mtr:MTR_2g040370|L1 cell adhesion molecule like protein	gi|947049514|gb|KRG99042.1|	0	hypothetical protein GLYMA_18G116600, partial [Glycine max]
Glyma.18G117800.1	gma-miR1510b-3p	3.5	2	-	K19613|1|3e-98|360|cic:CICLE_v100041741m|leucine-rich repeat protein SHOC2	gi|947049532|gb|KRG99060.1|	0	hypothetical protein GLYMA_18G117800 [Glycine max]
Glyma.19G022700.1	gma-miR1510b-3p	2.5	1.5	GO:0044425,GO:0004872,GO:0016462,GO:0032559,GO:0006952,GO:0012501,GO:0023052,	K03283|1|0.0|776|mtr:MTR_2g040260|heat shock 70kDa protein 1/8!K06758|1|0.0|776|mtr:MTR_2g040260|L1 cell adhesion molecule like protein	gi|571553703|ref|XP_006603866.1|	0	PREDICTED: TMV resistance protein N-like [Glycine max]
Glyma.19G054700.1	gma-miR1510b-3p	2.5	1.5	GO:0044425,GO:0004872,GO:0032559,GO:0006952,GO:0012501,GO:0023052,	K03283|1|0.0|701|mtr:MTR_2g040260|heat shock 70kDa protein 1/8!K06758|1|0.0|701|mtr:MTR_2g040260|L1 cell adhesion molecule like protein	gi|571554619|ref|XP_006604003.1|	0	PREDICTED: TMV resistance protein N-like isoform X1 [Glycine max]
Glyma.19G054700.2	gma-miR1510b-3p	2.5	1.5	GO:0044425,GO:0004872,GO:0032559,GO:0006952,GO:0012501,GO:0023052,	K03283|1|0.0|703|mtr:MTR_2g040260|heat shock 70kDa protein 1/8!K06758|1|0.0|703|mtr:MTR_2g040260|L1 cell adhesion molecule like protein	gi|571554619|ref|XP_006604003.1|	0	PREDICTED: TMV resistance protein N-like isoform X1 [Glycine max]
Glyma.19G054700.3	gma-miR1510b-3p	2.5	1.5	GO:0050896,	K03283|1|5e-120|433|mtr:MTR_2g040260|heat shock 70kDa protein 1/8!K06758|1|5e-120|433|mtr:MTR_2g040260|L1 cell adhesion molecule like protein	gi|571554623|ref|XP_006604004.1|	0	PREDICTED: TMV resistance protein N-like isoform X2 [Glycine max]
Glyma.19G054700.4	gma-miR1510b-3p	2.5	1.5	GO:0000166,GO:0006952,GO:0009987,	K03283|1|5e-166|586|mtr:MTR_2g040260|heat shock 70kDa protein 1/8!K06758|1|5e-166|586|mtr:MTR_2g040260|L1 cell adhesion molecule like protein	gi|571554619|ref|XP_006604003.1|	0	PREDICTED: TMV resistance protein N-like isoform X1 [Glycine max]
Glyma.19G054800.1	gma-miR1510b-3p	1.5	1	GO:0000166,GO:0006952,GO:0009987,	K03283|1|7e-43|176|mtr:MTR_2g040370|heat shock 70kDa protein 1/8!K06758|1|7e-43|176|mtr:MTR_2g040370|L1 cell adhesion molecule like protein	gi|947044360|gb|KRG93989.1|	0	hypothetical protein GLYMA_19G054800 [Glycine max]
Glyma.19G054900.1	gma-miR1510b-3p	1.5	1	GO:0044425,GO:0004872,GO:0032559,GO:0006952,GO:0012501,GO:0023052,	K03283|1|0.0|722|mtr:MTR_2g040260|heat shock 70kDa protein 1/8!K06758|1|0.0|722|mtr:MTR_2g040260|L1 cell adhesion molecule like protein	gi|947044364|gb|KRG93993.1|	0	hypothetical protein GLYMA_19G054900 [Glycine max]
Glyma.19G054900.2	gma-miR1510b-3p	1.5	1	GO:0044425,GO:0004872,GO:0032559,GO:0006952,GO:0012501,GO:0023052,	K03283|1|0.0|575|mtr:MTR_2g040260|heat shock 70kDa protein 1/8!K06758|1|0.0|575|mtr:MTR_2g040260|L1 cell adhesion molecule like protein	gi|947044365|gb|KRG93994.1|	0	hypothetical protein GLYMA_19G054900 [Glycine max]
Glyma.19G054900.3	gma-miR1510b-3p	1.5	1	GO:0044425,GO:0004872,GO:0032559,GO:0006952,GO:0012501,GO:0023052,	K03283|1|0.0|573|mtr:MTR_2g040260|heat shock 70kDa protein 1/8!K06758|1|0.0|573|mtr:MTR_2g040260|L1 cell adhesion molecule like protein	gi|571553006|ref|XP_006603754.1|	0	PREDICTED: functional candidate resistance protein KR1 isoform X1 [Glycine max]
Glyma.19G054900.4	gma-miR1510b-3p	1.5	1	GO:0044425,GO:0004872,GO:0032559,GO:0006952,GO:0012501,GO:0023052,	K03283|1|0.0|647|mtr:MTR_2g040260|heat shock 70kDa protein 1/8!K06758|1|0.0|647|mtr:MTR_2g040260|L1 cell adhesion molecule like protein	gi|947044361|gb|KRG93990.1|	0	hypothetical protein GLYMA_19G054900 [Glycine max]
Glyma.19G054900.5	gma-miR1510b-3p	1.5	1	GO:0044425,GO:0004872,GO:0032559,GO:0006952,GO:0012501,GO:0023052,	K03283|1|0.0|704|mtr:MTR_2g040260|heat shock 70kDa protein 1/8!K06758|1|0.0|704|mtr:MTR_2g040260|L1 cell adhesion molecule like protein	gi|947044362|gb|KRG93991.1|	0	hypothetical protein GLYMA_19G054900 [Glycine max]
Glyma.19G054900.6	gma-miR1510b-3p	1.5	1	GO:0044425,GO:0004872,GO:0032559,GO:0006952,GO:0012501,GO:0023052,	K03283|1|0.0|724|mtr:MTR_2g040260|heat shock 70kDa protein 1/8!K06758|1|0.0|724|mtr:MTR_2g040260|L1 cell adhesion molecule like protein	gi|947044363|gb|KRG93992.1|	0	hypothetical protein GLYMA_19G054900 [Glycine max]
Glyma.19G055000.1	gma-miR1510b-3p	3	1.5	GO:0044425,GO:0004872,GO:0032559,GO:0006952,GO:0012501,GO:0023052,	K03283|1|0.0|754|mtr:MTR_2g040260|heat shock 70kDa protein 1/8!K06758|1|0.0|754|mtr:MTR_2g040260|L1 cell adhesion molecule like protein	gi|356570357|ref|XP_003553356.1|	0	PREDICTED: TMV resistance protein N-like [Glycine max]
Glyma.19G055000.2	gma-miR1510b-3p	3	1.5	GO:0044425,GO:0004872,GO:0032559,GO:0006952,GO:0012501,GO:0023052,	K03283|1|6e-161|569|mtr:MTR_2g040220|heat shock 70kDa protein 1/8!K06758|1|6e-161|569|mtr:MTR_2g040220|L1 cell adhesion molecule like protein	gi|947044367|gb|KRG93996.1|	0	hypothetical protein GLYMA_19G055000 [Glycine max]
Glyma.19G055000.3	gma-miR1510b-3p	3	1.5	GO:0044425,GO:0004872,GO:0032559,GO:0006952,GO:0012501,GO:0023052,	K03283|1|0.0|666|mtr:MTR_2g040260|heat shock 70kDa protein 1/8!K06758|1|0.0|666|mtr:MTR_2g040260|L1 cell adhesion molecule like protein	gi|947044368|gb|KRG93997.1|	0	hypothetical protein GLYMA_19G055000 [Glycine max]
Glyma.19G055000.4	gma-miR1510b-3p	3	1.5	GO:0044425,GO:0004872,GO:0032559,GO:0006952,GO:0012501,GO:0023052,	K03283|1|0.0|738|mtr:MTR_2g040260|heat shock 70kDa protein 1/8!K06758|1|0.0|738|mtr:MTR_2g040260|L1 cell adhesion molecule like protein	gi|947044370|gb|KRG93999.1|	0	hypothetical protein GLYMA_19G055000 [Glycine max]
Glyma.19G055000.5	gma-miR1510b-3p	3	1.5	GO:0044425,GO:0004872,GO:0032559,GO:0006952,GO:0012501,GO:0023052,	K03283|1|0.0|710|mtr:MTR_2g040260|heat shock 70kDa protein 1/8!K06758|1|0.0|710|mtr:MTR_2g040260|L1 cell adhesion molecule like protein	gi|947044369|gb|KRG93998.1|	0	hypothetical protein GLYMA_19G055000 [Glycine max]
Glyma.19G055000.6	gma-miR1510b-3p	3	1.5	GO:0044425,GO:0004872,GO:0032559,GO:0006952,GO:0012501,GO:0023052,	K03283|1|0.0|757|mtr:MTR_2g040260|heat shock 70kDa protein 1/8!K06758|1|0.0|757|mtr:MTR_2g040260|L1 cell adhesion molecule like protein	gi|947044371|gb|KRG94000.1|	0	hypothetical protein GLYMA_19G055000 [Glycine max]
Glyma.U008300.1	gma-miR1510b-3p	3	2	-	K19613|1|2e-165|584|pxb:103960721|leucine-rich repeat protein SHOC2!K03283|4|5e-132|473|mtr:MTR_2g040370|heat shock 70kDa protein 1/8!K06758|4|5e-132|473|mtr:MTR_2g040370|L1 cell adhesion molecule like protein	gi|955395582|ref|XP_014628748.1|	0	PREDICTED: protein SUPPRESSOR OF npr1-1, CONSTITUTIVE 1-like isoform X1 [Glycine max]
Glyma.U008300.2	gma-miR1510b-3p	3	2	-	K19613|1|7e-155|549|pxb:103960721|leucine-rich repeat protein SHOC2!K03283|5|7e-127|456|mtr:MTR_2g040370|heat shock 70kDa protein 1/8!K06758|5|7e-127|456|mtr:MTR_2g040370|L1 cell adhesion molecule like protein	gi|947038217|gb|KRG88524.1|	0	hypothetical protein GLYMA_U008300 [Glycine max]
Glyma.16G085900.4	gma-miR1510b-3p	4	NA	-	K19613|1|5e-148|526|pxb:103960721|leucine-rich repeat protein SHOC2	gi|947057991|gb|KRH07397.1|	0	hypothetical protein GLYMA_16G085900 [Glycine max]
Glyma.16G085900.3	gma-miR1510b-3p	4	NA	-	K19613|1|1e-150|535|pxb:103960721|leucine-rich repeat protein SHOC2	gi|734363398|gb|KHN16501.1|	0	TMV resistance protein N [Glycine soja]
Glyma.16G085900.1	gma-miR1510b-3p	4	NA	-	K19613|1|1e-160|568|pxb:103960721|leucine-rich repeat protein SHOC2	gi|571526823|ref|XP_003548631.2|	0	PREDICTED: TMV resistance protein N-like [Glycine max]
Glyma.16G085900.2	gma-miR1510b-3p	4	NA	-	K19613|1|4e-158|560|pxb:103960721|leucine-rich repeat protein SHOC2	gi|947057991|gb|KRH07397.1|	0	hypothetical protein GLYMA_16G085900 [Glycine max]
Glyma.06G268700.4	gma-miR1510b-3p	NA	2.5	GO:0050896,	K03283|1|7e-153|543|mtr:MTR_2g040260|heat shock 70kDa protein 1/8!K06758|1|7e-153|543|mtr:MTR_2g040260|L1 cell adhesion molecule like protein	gi|571462309|ref|XP_006582243.1|	0	PREDICTED: TMV resistance protein N-like isoform X2 [Glycine max]
Glyma.06G268700.5	gma-miR1510b-3p	NA	2.5	GO:0050896,	K03283|1|7e-153|543|mtr:MTR_2g040260|heat shock 70kDa protein 1/8!K06758|1|7e-153|543|mtr:MTR_2g040260|L1 cell adhesion molecule like protein	gi|955325939|ref|XP_014632245.1|	0	PREDICTED: TMV resistance protein N-like isoform X1 [Glycine max]
Glyma.11G212300.1	gma-miR1510b-3p	NA	2.5	-	K10615|1|2e-38|162|mis:MICPUN_60437|E3 ubiquitin-protein ligase HERC4 [EC:2.3.2.26]	gi|571489813|ref|XP_006591312.1|	0	PREDICTED: uncharacterized protein LOC100794953 [Glycine max]
Glyma.12G132000.1	gma-miR1510b-3p	NA	2.5	-	K19613|1|8e-139|495|cic:CICLE_v10024379mg|leucine-rich repeat protein SHOC2	gi|947076986|gb|KRH25826.1|	0	hypothetical protein GLYMA_12G132000 [Glycine max]
Glyma.18G044000.2	gma-miR1510b-3p	NA	2.5	-	K10615|1|4e-36|154|atr:18446390|E3 ubiquitin-protein ligase HERC4 [EC:2.3.2.26]	gi|571543056|ref|XP_006602026.1|	0	PREDICTED: uncharacterized protein LOC100797223 [Glycine max]
Glyma.01G046900.1	gma-miR1510b-3p	NA	2.5	-	K03283|1|0.0|762|mtr:MTR_2g040260|heat shock 70kDa protein 1/8!K06758|1|0.0|762|mtr:MTR_2g040260|L1 cell adhesion molecule like protein	gi|947127001|gb|KRH74855.1|	0	hypothetical protein GLYMA_01G046900, partial [Glycine max]
Glyma.06G249400.1	gma-miR1510b-3p	NA	2.5	-	-	gi|356517176|ref|XP_003527265.1|	4.05611e-148	PREDICTED: uncharacterized protein LOC100807232 [Glycine max]
Glyma.18G044000.1	gma-miR1510b-3p	NA	2.5	-	K10615|1|4e-36|154|atr:18446390|E3 ubiquitin-protein ligase HERC4 [EC:2.3.2.26]	gi|571543056|ref|XP_006602026.1|	0	PREDICTED: uncharacterized protein LOC100797223 [Glycine max]
Glyma.15G232700.2	gma-miR1510b-3p	NA	2.5	GO:0044425,GO:0004872,GO:0032559,GO:0006952,GO:0012501,GO:0023052,	K03283|1|8e-147|522|mtr:MTR_2g040260|heat shock 70kDa protein 1/8!K06758|1|8e-147|522|mtr:MTR_2g040260|L1 cell adhesion molecule like protein	gi|955365710|ref|XP_014622857.1|	0	PREDICTED: L33 protein isoform X1 [Glycine max]
Glyma.13G190300.1	gma-miR1510b-3p	NA	2.5	GO:0032559,GO:0012501,GO:0006950,	K19613|1|0.0|703|mtr:MTR_3g018980|leucine-rich repeat protein SHOC2!K15078|4|2e-152|541|rcu:RCOM_1122050|structure-specific endonuclease subunit SLX1 [EC:3.6.1.-]	gi|947071736|gb|KRH20627.1|	0	hypothetical protein GLYMA_13G190300 [Glycine max]
Glyma.01G112200.2	gma-miR1510b-3p	NA	2.5	-	K19613|1|1e-127|458|pxb:103960721|leucine-rich repeat protein SHOC2!K03283|4|3e-105|384|mtr:MTR_2g040220|heat shock 70kDa protein 1/8!K06758|4|3e-105|384|mtr:MTR_2g040220|L1 cell adhesion molecule like protein	gi|947127969|gb|KRH75823.1|	0	hypothetical protein GLYMA_01G112200 [Glycine max]
Glyma.16G212300.1	gma-miR1510b-3p	NA	2.5	GO:0044425,GO:0004872,GO:0016462,GO:0032559,GO:0006952,GO:0012501,GO:0023052,	K03283|1|0.0|768|mtr:MTR_2g040220|heat shock 70kDa protein 1/8!K06758|1|0.0|768|mtr:MTR_2g040220|L1 cell adhesion molecule like protein	gi|358248732|ref|NP_001239675.1|	0	TMV resistance protein N-like [Glycine max]
Glyma.12G132400.1	gma-miR1510b-3p	NA	2.5	-	K03283|1|5e-78|292|mtr:MTR_2g040350|heat shock 70kDa protein 1/8!K06758|1|5e-78|292|mtr:MTR_2g040350|L1 cell adhesion molecule like protein	gi|955354365|ref|XP_014620372.1|	0	PREDICTED: TMV resistance protein N-like [Glycine max]
Glyma.20G020200.1	gma-miR1510b-3p	NA	2.5	-	K19613|1|6e-155|550|cic:CICLE_v100041741m|leucine-rich repeat protein SHOC2	gi|955392908|ref|XP_014628222.1|	0	PREDICTED: TMV resistance protein N-like [Glycine max]
Glyma.12G239800.2	gma-miR1510b-3p	NA	2.5	-	K03283|1|3e-141|504|mtr:MTR_2g040220|heat shock 70kDa protein 1/8!K06758|1|3e-141|504|mtr:MTR_2g040220|L1 cell adhesion molecule like protein	gi|955355675|ref|XP_014620604.1|	0	PREDICTED: TMV resistance protein N-like isoform X3 [Glycine max]
Glyma.15G232700.3	gma-miR1510b-3p	NA	2.5	GO:0044425,GO:0004872,GO:0032559,GO:0006952,GO:0012501,GO:0023052,	K03283|1|5e-147|523|mtr:MTR_2g040260|heat shock 70kDa protein 1/8!K06758|1|5e-147|523|mtr:MTR_2g040260|L1 cell adhesion molecule like protein	gi|955365710|ref|XP_014622857.1|	0	PREDICTED: L33 protein isoform X1 [Glycine max]
Glyma.12G239800.1	gma-miR1510b-3p	NA	2.5	-	K03283|1|1e-144|515|mtr:MTR_2g040220|heat shock 70kDa protein 1/8!K06758|1|1e-144|515|mtr:MTR_2g040220|L1 cell adhesion molecule like protein	gi|947078674|gb|KRH27514.1|	0	hypothetical protein GLYMA_12G239800 [Glycine max]
Glyma.15G232700.4	gma-miR1510b-3p	NA	2.5	GO:0044425,GO:0004872,GO:0032559,GO:0006952,GO:0012501,GO:0023052,	K03283|1|0.0|685|mtr:MTR_2g040260|heat shock 70kDa protein 1/8!K06758|1|0.0|685|mtr:MTR_2g040260|L1 cell adhesion molecule like protein	gi|955365710|ref|XP_014622857.1|	0	PREDICTED: L33 protein isoform X1 [Glycine max]
Glyma.17G056900.3	gma-miR1510b-3p	NA	2.5	-	K04730|1|0.0|761|gmx:100816903|interleukin-1 receptor-associated kinase 1 [EC:2.7.11.1]!K04733|4|2e-104|380|pda:103720922|interleukin-1 receptor-associated kinase 4 [EC:2.7.11.1]	gi|356562006|ref|XP_003549266.1|	0	PREDICTED: probable serine/threonine-protein kinase NAK [Glycine max]
Glyma.06G264300.1	gma-miR1510b-3p	NA	2.5	-	K03283|1|2e-82|307|mtr:MTR_2g040370|heat shock 70kDa protein 1/8!K06758|1|2e-82|307|mtr:MTR_2g040370|L1 cell adhesion molecule like protein!K19613|5|9e-77|288|vvi:100241448|leucine-rich repeat protein SHOC2	gi|947107202|gb|KRH55585.1|	0	hypothetical protein GLYMA_06G264300 [Glycine max]
Glyma.U032700.1	gma-miR1510b-3p	NA	2.5	-	K19613|1|2e-45|107|egr:104444913|leucine-rich repeat protein SHOC2	gi|947038849|gb|KRG88732.1|	0	hypothetical protein GLYMA_U032700 [Glycine max]
Glyma.13G194800.1	gma-miR1510b-3p	NA	2.5	-	K03283|1|4e-65|249|mtr:MTR_2g040220|heat shock 70kDa protein 1/8!K06758|1|4e-65|249|mtr:MTR_2g040220|L1 cell adhesion molecule like protein	gi|955358353|ref|XP_014621171.1|	0	PREDICTED: TMV resistance protein N-like [Glycine max]
Glyma.13G195600.1	gma-miR1510b-3p	NA	2.5	GO:0000166,	K19613|1|0.0|655|mtr:MTR_3g018980|leucine-rich repeat protein SHOC2!K15078|2|1e-154|548|rcu:RCOM_1122050|structure-specific endonuclease subunit SLX1 [EC:3.6.1.-]	gi|356546346|ref|XP_003541587.1|	0	PREDICTED: putative disease resistance RPP13-like protein 1 isoform X1 [Glycine max]
Glyma.13G194900.1	gma-miR1510b-3p	NA	2.5	-	K03283|1|3e-49|197|mtr:MTR_2g040370|heat shock 70kDa protein 1/8!K06758|1|3e-49|197|mtr:MTR_2g040370|L1 cell adhesion molecule like protein	gi|356548867|ref|XP_003542820.1|	0	PREDICTED: TMV resistance protein N-like [Glycine max]
Glyma.02G076700.1	gma-miR1510b-5p	3	1.5	-	-	gi|947122018|gb|KRH70224.1|	3.52729e-30	hypothetical protein GLYMA_02G076700 [Glycine max]
Glyma.02G295800.1	gma-miR1510b-5p	4	NA	GO:0032991,GO:0015630,GO:0017111,GO:0032561,GO:0043623,GO:0009207,	K03531|1|0.0|732|gmx:100808722|cell division protein FtsZ	gi|356501582|ref|XP_003519603.1|	0	PREDICTED: cell division protein FtsZ homolog 1, chloroplastic-like [Glycine max]
Glyma.18G089400.1	gma-miR1510b-5p	3	NA	GO:0032991,GO:0044424,GO:0000166,GO:0009987,	K03531|1|0.0|680|gmx:100786112|cell division protein FtsZ	gi|356567042|ref|XP_003551732.1|	0	PREDICTED: cell division protein FtsZ homolog 1, chloroplastic-like [Glycine max]
Glyma.01G001900.1	gma-miR1510b-5p	NA	2.5	-	K17609|1|0.0|756|cic:CICLE_v10010213mg|nucleoredoxin [EC:1.8.1.8]	gi|571433474|ref|XP_006572917.1|	0	PREDICTED: U-box domain-containing protein 52 isoform X1 [Glycine max]
Glyma.10G106100.1	gma-miR1510b-5p	NA	2.5	-	K03250|1|0.0|879|gmx:100788418|translation initiation factor 3 subunit E	gi|356534704|ref|XP_003535892.1|	0	PREDICTED: eukaryotic translation initiation factor 3 subunit E [Glycine max]
Glyma.17G126600.4	gma-miR1510b-5p	NA	2.5	-	K10756|1|1e-14|83.6|gsl:Gasu_09300|replication factor C subunit 3/5!K10755|4|2e-12|76.3|sly:101268826|replication factor C subunit 2/4	gi|947054443|gb|KRH03896.1|	0	hypothetical protein GLYMA_17G126600 [Glycine max]
Glyma.01G001900.2	gma-miR1510b-5p	NA	2.5	-	K17609|1|0.0|750|cic:CICLE_v10010213mg|nucleoredoxin [EC:1.8.1.8]	gi|955301450|ref|XP_014619065.1|	0	PREDICTED: U-box domain-containing protein 52 isoform X2 [Glycine max]
Glyma.05G044100.2	gma-miR1510b-5p	NA	2.5	-	K10756|1|1e-13|80.5|gsl:Gasu_09300|replication factor C subunit 3/5!K10755|4|1e-11|73.6|ppp:PHYPADRAFT_186629|replication factor C subunit 2/4	gi|947108852|gb|KRH57178.1|	0	hypothetical protein GLYMA_05G044100 [Glycine max]
Glyma.05G044100.3	gma-miR1510b-5p	NA	2.5	-	K10756|1|9e-14|80.5|gsl:Gasu_09300|replication factor C subunit 3/5!K10755|4|1e-11|73.6|ppp:PHYPADRAFT_186629|replication factor C subunit 2/4	gi|947108852|gb|KRH57178.1|	0	hypothetical protein GLYMA_05G044100 [Glycine max]
Glyma.17G126600.1	gma-miR1510b-5p	NA	2.5	-	K10756|1|1e-14|83.6|gsl:Gasu_09300|replication factor C subunit 3/5!K10755|4|2e-12|76.3|sly:101268826|replication factor C subunit 2/4	gi|947054443|gb|KRH03896.1|	0	hypothetical protein GLYMA_17G126600 [Glycine max]
Glyma.17G126600.3	gma-miR1510b-5p	NA	2.5	-	K10756|1|1e-14|83.6|gsl:Gasu_09300|replication factor C subunit 3/5!K10755|4|2e-12|76.3|sly:101268826|replication factor C subunit 2/4	gi|947054443|gb|KRH03896.1|	0	hypothetical protein GLYMA_17G126600 [Glycine max]
Glyma.17G126600.2	gma-miR1510b-5p	NA	2.5	-	K10756|1|1e-14|83.6|gsl:Gasu_09300|replication factor C subunit 3/5!K10755|4|2e-12|76.3|sly:101268826|replication factor C subunit 2/4	gi|947054443|gb|KRH03896.1|	0	hypothetical protein GLYMA_17G126600 [Glycine max]
Glyma.05G044100.1	gma-miR1510b-5p	NA	2.5	-	K10756|1|1e-13|80.5|gsl:Gasu_09300|replication factor C subunit 3/5!K10755|4|1e-11|73.6|ppp:PHYPADRAFT_186629|replication factor C subunit 2/4	gi|947108851|gb|KRH57177.1|	0	hypothetical protein GLYMA_05G044100 [Glycine max]
Glyma.01G169500.1	gma-miR1511	4	NA	-	K13420|1|6e-32|139|sly:101260980|LRR receptor-like serine/threonine-protein kinase FLS2 [EC:2.7.11.1]	gi|571435744|ref|XP_003516553.2|	0	PREDICTED: leucine-rich repeat receptor-like protein kinase PXL2 [Glycine max]
Glyma.09G222900.1	gma-miR1511	4	NA	-	-	gi|571478803|ref|XP_006587673.1|	0	PREDICTED: uncharacterized protein LOC100792977 isoform X1 [Glycine max]
Glyma.12G014100.1	gma-miR1511	4	NA	-	-	gi|571491643|ref|XP_006592001.1|	0	PREDICTED: uncharacterized protein LOC100819480 isoform X1 [Glycine max]
Glyma.09G222900.2	gma-miR1511	4	NA	-	-	gi|571478803|ref|XP_006587673.1|	0	PREDICTED: uncharacterized protein LOC100792977 isoform X1 [Glycine max]
Glyma.12G014100.2	gma-miR1511	4	NA	-	-	gi|356543132|ref|XP_003540017.1|	0	PREDICTED: uncharacterized protein LOC100819480 isoform X2 [Glycine max]
Glyma.09G222900.3	gma-miR1511	4	NA	-	-	gi|356531593|ref|XP_003534361.1|	0	PREDICTED: uncharacterized protein LOC100792977 isoform X2 [Glycine max]
Glyma.10G031100.5	gma-miR1511	NA	2.5	-	K17911|1|1e-102|293|gmx:100814646|beta-carotene isomerase [EC:5.2.1.14]	gi|947083361|gb|KRH32082.1|	2.95893e-107	hypothetical protein GLYMA_10G031100 [Glycine max]
Glyma.03G158000.1	gma-miR1511	NA	2.5	-	K17911|1|1e-130|311|gmx:100813404|beta-carotene isomerase [EC:5.2.1.14]	gi|955314048|ref|XP_014629739.1|	7.16923e-130	PREDICTED: beta-carotene isomerase D27, chloroplastic-like [Glycine max]
Glyma.10G031100.1	gma-miR1511	NA	2.5	-	K17911|1|6e-128|457|gmx:100814646|beta-carotene isomerase [EC:5.2.1.14]	gi|947083363|gb|KRH32084.1|	1.86874e-133	hypothetical protein GLYMA_10G031100 [Glycine max]
Glyma.07G222600.1	gma-miR1511	NA	2.5	GO:0003676,GO:0016209,GO:0006259,	K16570|1|8e-114|413|mdm:103449689|gamma-tubulin complex component 3!K12619|4|4e-88|328|obr:102707106|5'-3' exoribonuclease 2 [EC:3.1.13.-]	gi|31249765|gb|AAP46257.1|	0	putative polyprotein [Oryza sativa Japonica Group]
Glyma.10G031100.2	gma-miR1511	NA	2.5	-	K17911|1|6e-128|457|gmx:100814646|beta-carotene isomerase [EC:5.2.1.14]	gi|947083363|gb|KRH32084.1|	1.72957e-133	hypothetical protein GLYMA_10G031100 [Glycine max]
Glyma.16G130400.1	gma-miR1511	NA	2.5	GO:0004672,	K13420|1|4e-140|500|gmx:100788119|LRR receptor-like serine/threonine-protein kinase FLS2 [EC:2.7.11.1]	gi|947058696|gb|KRH08102.1|	0	hypothetical protein GLYMA_16G130400 [Glycine max]
Glyma.10G031100.4	gma-miR1511	NA	2.5	-	K17911|1|1e-120|432|gmx:100814646|beta-carotene isomerase [EC:5.2.1.14]	gi|947083361|gb|KRH32082.1|	7.22043e-129	hypothetical protein GLYMA_10G031100 [Glycine max]
Glyma.03G158000.3	gma-miR1511	NA	2.5	-	K17911|1|1e-84|313|gmx:100813404|beta-carotene isomerase [EC:5.2.1.14]	gi|947119030|gb|KRH67279.1|	1.00869e-84	hypothetical protein GLYMA_03G158000 [Glycine max]
Glyma.02G050300.1	gma-miR1511	NA	2.5	GO:0004871,GO:0004672,GO:0032559,GO:0006464,	K13420|1|2e-147|524|egr:104440808|LRR receptor-like serine/threonine-protein kinase FLS2 [EC:2.7.11.1]	gi|356502132|ref|XP_003519875.1|	0	PREDICTED: probable LRR receptor-like serine/threonine-protein kinase At4g36180 [Glycine max]
Glyma.03G158000.2	gma-miR1511	NA	2.5	-	K17911|1|7e-131|311|gmx:100813404|beta-carotene isomerase [EC:5.2.1.14]	gi|955314048|ref|XP_014629739.1|	4.74085e-130	PREDICTED: beta-carotene isomerase D27, chloroplastic-like [Glycine max]
Glyma.10G031100.3	gma-miR1511	NA	2.5	-	K17911|1|2e-120|432|gmx:100814646|beta-carotene isomerase [EC:5.2.1.14]	gi|947083361|gb|KRH32082.1|	7.82668e-129	hypothetical protein GLYMA_10G031100 [Glycine max]
Glyma.03G219900.1	gma-miR1511	NA	2.5	-	K14494|1|2e-133|477|mdm:103414570|DELLA protein	gi|955313058|ref|XP_003520753.3|	0	PREDICTED: DELLA protein RGL1-like isoform X1 [Glycine max]
Glyma.04G018100.1	gma-miR1512a-3p	4	2.2	-	K14799|1|0.0|1420|gmx:100812533|pre-rRNA-processing protein TSR1	gi|356508752|ref|XP_003523118.1|	0	PREDICTED: pre-rRNA-processing protein TSR1 homolog [Glycine max]
Glyma.04G211800.1	gma-miR1512a-3p	4	2.2	GO:0044464,GO:0017111,GO:0032559,GO:0009207,	K05681|1|3e-104|380|ppp:PHYPADRAFT_168716|ATP-binding cassette, subfamily G (WHITE), member 2	gi|955317342|ref|XP_014630354.1|	0	PREDICTED: ABC transporter G family member 5-like [Glycine max]
Glyma.06G018400.1	gma-miR1512a-3p	4	2.2	GO:0043231,GO:0022613,	K14799|1|0.0|1471|gmx:100819167|pre-rRNA-processing protein TSR1	gi|356517386|ref|XP_003527368.1|	0	PREDICTED: pre-rRNA-processing protein TSR1 homolog [Glycine max]
Glyma.06G154500.1	gma-miR1512a-3p	4	2.2	GO:0044464,GO:0017111,GO:0032559,GO:0009207,	K05681|1|6e-110|399|ppp:PHYPADRAFT_168716|ATP-binding cassette, subfamily G (WHITE), member 2	gi|571460689|ref|XP_006581771.1|	0	PREDICTED: ABC transporter G family member 5-like [Glycine max]
Glyma.10G065100.1	gma-miR1512a-3p	3.5	1.8	GO:0044424,GO:0003676,GO:0009041,GO:0006220,GO:0006520,GO:0006796,	K09903|1|0.0|765|gmx:100805459|uridylate kinase [EC:2.7.4.22]	gi|356533447|ref|XP_003535275.1|	0	PREDICTED: uncharacterized protein LOC100805176 [Glycine max]
Glyma.13G149900.1	gma-miR1512a-3p	3.5	1.8	GO:0044424,GO:0003676,GO:0009041,GO:0006220,GO:0006520,GO:0006796,	K09903|1|0.0|842|gmx:100805459|uridylate kinase [EC:2.7.4.22]	gi|571498321|ref|XP_006594184.1|	0	PREDICTED: uridylate kinase-like [Glycine max]
Glyma.18G262900.1	gma-miR1512a-3p	3.5	1.8	-	K07198|1|0.0|1016|gmx:100796687|5'-AMP-activated protein kinase, catalytic alpha subunit [EC:2.7.11.11]	gi|955384597|ref|XP_014626430.1|	0	PREDICTED: SNF1-related protein kinase catalytic subunit alpha KIN10 isoform X1 [Glycine max]
Glyma.18G262900.2	gma-miR1512a-3p	3.5	1.8	-	K07198|1|0.0|1016|gmx:100796687|5'-AMP-activated protein kinase, catalytic alpha subunit [EC:2.7.11.11]	gi|955384597|ref|XP_014626430.1|	0	PREDICTED: SNF1-related protein kinase catalytic subunit alpha KIN10 isoform X1 [Glycine max]
Glyma.18G262900.3	gma-miR1512a-3p	3.5	1.8	-	K07198|1|0.0|1016|gmx:100796687|5'-AMP-activated protein kinase, catalytic alpha subunit [EC:2.7.11.11]	gi|955384597|ref|XP_014626430.1|	0	PREDICTED: SNF1-related protein kinase catalytic subunit alpha KIN10 isoform X1 [Glycine max]
Glyma.20G082200.1	gma-miR1512a-3p	4	2.2	-	K15255|1|9e-145|514|mtr:MTR_114s0014|ATP-dependent DNA helicase PIF1 [EC:3.6.4.12]	gi|947040586|gb|KRG90310.1|	0	hypothetical protein GLYMA_20G082200 [Glycine max]
Glyma.16G103500.2	gma-miR1512a-3p	4	NA	-	K00558|1|0.0|1446|gmx:100818307|DNA (cytosine-5)-methyltransferase 1 [EC:2.1.1.37]	gi|571527226|ref|XP_006599215.1|	0	PREDICTED: DNA (cytosine-5)-methyltransferase CMT2 isoform X2 [Glycine max]
Glyma.19G243500.2	gma-miR1512a-3p	3.5	NA	-	-	gi|571560334|ref|XP_006604841.1|	0	PREDICTED: trihelix transcription factor GTL2-like [Glycine max]
Glyma.02G291100.2	gma-miR1512a-3p	3	NA	-	-	gi|351725031|ref|NP_001237846.1|	5.74102e-85	uncharacterized protein LOC100527559 [Glycine max]
Glyma.14G023600.1	gma-miR1512a-3p	3	NA	-	-	gi|734348739|gb|KHN11922.1|	1.07772e-92	Ribonuclease UK114-like protein [Glycine soja]
Glyma.14G023600.2	gma-miR1512a-3p	3	NA	-	-	gi|734348739|gb|KHN11922.1|	2.80315e-87	Ribonuclease UK114-like protein [Glycine soja]
Glyma.02G291100.1	gma-miR1512a-3p	3	NA	-	-	gi|351725031|ref|NP_001237846.1|	2.00196e-89	uncharacterized protein LOC100527559 [Glycine max]
Glyma.19G243500.1	gma-miR1512a-3p	3.5	NA	-	-	gi|571560334|ref|XP_006604841.1|	0	PREDICTED: trihelix transcription factor GTL2-like [Glycine max]
Glyma.03G246000.2	gma-miR1512a-3p	3.5	NA	-	-	gi|571447099|ref|XP_006577279.1|	0	PREDICTED: trihelix transcription factor GTL1-like [Glycine max]
Glyma.15G054000.1	gma-miR1512a-3p	NA	2.2	GO:0004175,GO:0019538,	-	gi|571516144|ref|XP_003547635.2|	0	PREDICTED: metacaspase-3-like isoform X1 [Glycine max]
Glyma.02G149800.1	gma-miR1512a-3p	NA	2.5	GO:0016879,GO:0046914,	K15688|1|3e-176|619|gmx:100800734|E3 ubiquitin-protein ligase MUL1 [EC:2.3.2.27]	gi|356500224|ref|XP_003518933.1|	2.10466e-175	PREDICTED: mitochondrial ubiquitin ligase activator of NFKB 1-like [Glycine max]
Glyma.17G193800.1	gma-miR1512a-3p	NA	2.5	-	K14304|1|0.0|1344|gmx:100785741|nuclear pore complex protein Nup85	gi|356563751|ref|XP_003550123.1|	0	PREDICTED: nuclear pore complex protein NUP85 isoform X1 [Glycine max]
Glyma.02G302300.1	gma-miR1512a-3p	NA	2.5	-	-	gi|571442400|ref|XP_006575715.1|	0	PREDICTED: uncharacterized protein LOC100820134 [Glycine max]
Glyma.04G041300.2	gma-miR1512a-3p	NA	2.5	-	K10395|1|0.0|1877|gmx:100802585|kinesin family member 4/21/27	gi|356510469|ref|XP_003523960.1|	0	PREDICTED: kinesin-like protein FRA1 isoform X1 [Glycine max]
Glyma.07G018200.6	gma-miR1512a-3p	NA	2.5	-	-	gi|947098756|gb|KRH47248.1|	2.19136e-77	hypothetical protein GLYMA_07G018200 [Glycine max]
Glyma.15G054000.4	gma-miR1512a-3p	NA	2.2	GO:0004175,GO:0019538,	-	gi|571516144|ref|XP_003547635.2|	0	PREDICTED: metacaspase-3-like isoform X1 [Glycine max]
Glyma.14G030800.1	gma-miR1512a-3p	NA	2.5	-	-	gi|358249290|ref|NP_001239769.1|	0	uncharacterized protein LOC100799259 [Glycine max]
Glyma.15G150100.1	gma-miR1512a-3p	NA	2.5	GO:0015630,GO:0009987,	K10418|1|9e-56|217|gmx:100527842|dynein light chain LC8-type	gi|571513981|ref|XP_006596992.1|	1.35532e-71	PREDICTED: uncharacterized protein LOC100527842 isoform X1 [Glycine max]
Glyma.15G054000.2	gma-miR1512a-3p	NA	2.2	GO:0004175,GO:0019538,	-	gi|955366128|ref|XP_014622919.1|	0	PREDICTED: metacaspase-3-like isoform X3 [Glycine max]
Glyma.07G020200.1	gma-miR1512a-3p	NA	2.5	GO:0044464,GO:0046872,GO:0015924,	K01230|1|0.0|1156|gmx:100819189|mannosyl-oligosaccharide alpha-1,2-mannosidase [EC:3.2.1.113]	gi|356523060|ref|XP_003530160.1|	0	PREDICTED: mannosyl-oligosaccharide 1,2-alpha-mannosidase MNS1-like [Glycine max]
Glyma.02G149800.4	gma-miR1512a-3p	NA	2.5	-	K15688|1|5e-132|471|gmx:100800734|E3 ubiquitin-protein ligase MUL1 [EC:2.3.2.27]	gi|947123266|gb|KRH71472.1|	1.13203e-134	hypothetical protein GLYMA_02G149800 [Glycine max]
Glyma.14G030800.2	gma-miR1512a-3p	NA	2.5	-	-	gi|947065372|gb|KRH14515.1|	0	hypothetical protein GLYMA_14G030800 [Glycine max]
Glyma.14G030800.3	gma-miR1512a-3p	NA	2.5	-	-	gi|947065371|gb|KRH14514.1|	0	hypothetical protein GLYMA_14G030800 [Glycine max]
Glyma.16G203600.1	gma-miR1512a-3p	NA	2.5	-	K14270|1|0.0|900|gmx:100800539|aminotransferase	gi|356561751|ref|XP_003549142.1|	0	PREDICTED: probable aminotransferase ACS12 [Glycine max]
Glyma.15G054000.3	gma-miR1512a-3p	NA	2.2	GO:0004175,GO:0019538,	-	gi|955366128|ref|XP_014622919.1|	0	PREDICTED: metacaspase-3-like isoform X3 [Glycine max]
Glyma.03G143800.1	gma-miR1512a-3p	NA	2.5	-	-	gi|356504855|ref|XP_003521210.1|	1.69027e-92	PREDICTED: uncharacterized protein LOC100777411 [Glycine max]
Glyma.11G079200.1	gma-miR1512a-3p	NA	2.5	-	K18468|1|0.0|1507|gmx:100809289|vacuolar protein sorting-associated protein 35	gi|356538317|ref|XP_003537650.1|	0	PREDICTED: vacuolar protein sorting-associated protein 35A-like [Glycine max]
Glyma.02G149800.3	gma-miR1512a-3p	NA	2.5	GO:0016879,GO:0046914,	K15688|1|9e-173|607|gmx:100800734|E3 ubiquitin-protein ligase MUL1 [EC:2.3.2.27]	gi|356500224|ref|XP_003518933.1|	6.73153e-172	PREDICTED: mitochondrial ubiquitin ligase activator of NFKB 1-like [Glycine max]
Glyma.18G206500.1	gma-miR1512a-3p	NA	2.5	-	-	gi|947050798|gb|KRH00327.1|	0	hypothetical protein GLYMA_18G206500 [Glycine max]
Glyma.04G056400.1	gma-miR1512a-5p	3	1.8	-	K10357|1|0.0|2979|gmx:100804699|myosin V	gi|571449295|ref|XP_003523654.2|	0	PREDICTED: myosin-15-like isoform X1 [Glycine max]
Glyma.04G056400.2	gma-miR1512a-5p	3	1.8	-	K10357|1|0.0|2790|gmx:100804699|myosin V	gi|947113284|gb|KRH61586.1|	0	hypothetical protein GLYMA_04G056400 [Glycine max]
Glyma.04G056400.3	gma-miR1512a-5p	3	1.8	-	K10357|1|0.0|2845|gmx:100804699|myosin V	gi|947113283|gb|KRH61585.1|	0	hypothetical protein GLYMA_04G056400 [Glycine max]
Glyma.04G056400.4	gma-miR1512a-5p	3	1.8	-	K10357|1|0.0|2446|gmx:100804699|myosin V	gi|571449295|ref|XP_003523654.2|	0	PREDICTED: myosin-15-like isoform X1 [Glycine max]
Glyma.05G216200.1	gma-miR1512a-5p	3.5	2.2	-	K07020|1|3e-66|252|gmx:100527322|uncharacterized protein	gi|947092718|gb|KRH41303.1|	4.1226e-66	hypothetical protein GLYMA_08G022100 [Glycine max]
Glyma.06G056500.1	gma-miR1512a-5p	3	1.8	-	K10357|1|0.0|2982|gmx:100796413|myosin V	gi|356514749|ref|XP_003526066.1|	0	PREDICTED: myosin-15-like isoform X1 [Glycine max]
Glyma.08G167300.1	gma-miR1512a-5p	2.5	1.2	-	K04733|1|1e-109|399|mtr:MTR_8g052290|interleukin-1 receptor-associated kinase 4 [EC:2.7.11.1]	gi|593262472|ref|XP_007133415.1|	3.23431e-132	hypothetical protein PHAVU_011G176700g [Phaseolus vulgaris]
Glyma.08G167400.1	gma-miR1512a-5p	2.5	1.2	-	K04733|1|6e-21|99.4|pmum:103326180|interleukin-1 receptor-associated kinase 4 [EC:2.7.11.1]	gi|947095139|gb|KRH43724.1|	3.65689e-37	hypothetical protein GLYMA_08G167400 [Glycine max]
Glyma.09G233700.1	gma-miR1512a-5p	3	1.5	-	K06638|1|5e-127|455|sbi:SORBI_03g041540|mitotic spindle assembly checkpoint protein MAD1!K00734|2|2e-126|452|pda:103697780|galactosylxylosylprotein 3-beta-galactosyltransferase [EC:2.4.1.134]	gi|571478984|ref|XP_006587723.1|	0	PREDICTED: probable beta-1,3-galactosyltransferase 8 isoform X1 [Glycine max]
Glyma.09G233700.2	gma-miR1512a-5p	3	1.5	-	K06638|1|4e-129|462|sbi:SORBI_03g041540|mitotic spindle assembly checkpoint protein MAD1!K00734|2|9e-128|457|pda:103697780|galactosylxylosylprotein 3-beta-galactosyltransferase [EC:2.4.1.134]	gi|356529903|ref|XP_003533526.1|	0	PREDICTED: probable beta-1,3-galactosyltransferase 8 isoform X2 [Glycine max]
Glyma.12G003100.1	gma-miR1512a-5p	3	1.5	-	K00734|1|8e-125|447|pda:103697780|galactosylxylosylprotein 3-beta-galactosyltransferase [EC:2.4.1.134]!K06638|2|4e-124|445|sbi:SORBI_03g041540|mitotic spindle assembly checkpoint protein MAD1	gi|356544244|ref|XP_003540564.1|	0	PREDICTED: probable beta-1,3-galactosyltransferase 8 [Glycine max]
Glyma.14G098300.1	gma-miR1512a-5p	3.5	2	-	K10357|1|0.0|2949|gmx:100790815|myosin V	gi|571508773|ref|XP_006596029.1|	0	PREDICTED: myosin-15-like isoform X1 [Glycine max]
Glyma.14G098300.2	gma-miR1512a-5p	3.5	2	-	K10357|1|0.0|2660|gmx:100790815|myosin V	gi|571508777|ref|XP_006596030.1|	0	PREDICTED: myosin-15-like isoform X2 [Glycine max]
Glyma.14G098300.3	gma-miR1512a-5p	3.5	2	-	K10357|1|0.0|2396|gmx:100790815|myosin V	gi|947066456|gb|KRH15599.1|	0	hypothetical protein GLYMA_14G098300 [Glycine max]
Glyma.15G013500.1	gma-miR1512a-5p	3	2	-	K14323|1|6e-14|80.9|ppp:PHYPADRAFT_168895|protein CASC3	gi|955372008|ref|XP_014623521.1|	0	PREDICTED: uncharacterized protein LOC100779103 isoform X1 [Glycine max]
Glyma.15G013500.2	gma-miR1512a-5p	3	2	-	K14323|1|6e-14|80.9|ppp:PHYPADRAFT_168895|protein CASC3	gi|955372008|ref|XP_014623521.1|	0	PREDICTED: uncharacterized protein LOC100779103 isoform X1 [Glycine max]
Glyma.10G233100.1	gma-miR1512a-5p	4	NA	GO:0003824,GO:0008152,	K19329|1|2e-166|586|gmx:100783465|WW domain-containing oxidoreductase	gi|358248796|ref|NP_001240197.1|	1.19555e-165	uncharacterized protein LOC100783465 [Glycine max]
Glyma.10G122800.1	gma-miR1512a-5p	NA	2.2	-	K00888|1|1e-33|145|gmx:100784942|phosphatidylinositol 4-kinase [EC:2.7.1.67]	gi|955321501|ref|XP_014631272.1|	7.34062e-33	PREDICTED: phosphatidylinositol 4-kinase beta 1-like isoform X2 [Glycine max]
Glyma.07G270400.2	gma-miR1512a-5p	NA	2.5	-	K14724|1|0.0|857|gmx:100810105|solute carrier family 9 (sodium/hydrogen exchanger), member 8	gi|571468082|ref|XP_003528718.2|	0	PREDICTED: sodium/hydrogen exchanger 6-like isoform X2 [Glycine max]
Glyma.14G036800.1	gma-miR1512a-5p	NA	2.5	-	K11886|1|0.0|3206|gmx:100795917|proteasome component ECM29	gi|955363397|ref|XP_006595778.2|	0	PREDICTED: proteasome-associated protein ECM29 homolog [Glycine max]
Glyma.14G206200.4	gma-miR1512a-5p	NA	2.5	-	K04730|1|1e-121|438|pper:PRUPE_ppa008002mg|interleukin-1 receptor-associated kinase 1 [EC:2.7.11.1]!K04733|5|3e-71|271|smo:SELMODRAFT_159261|interleukin-1 receptor-associated kinase 4 [EC:2.7.11.1]	gi|947068072|gb|KRH17215.1|	0	hypothetical protein GLYMA_14G206200 [Glycine max]
Glyma.14G206200.1	gma-miR1512a-5p	NA	2.5	-	K04730|1|2e-121|438|pper:PRUPE_ppa008002mg|interleukin-1 receptor-associated kinase 1 [EC:2.7.11.1]!K04733|5|4e-71|271|smo:SELMODRAFT_159261|interleukin-1 receptor-associated kinase 4 [EC:2.7.11.1]	gi|955361785|ref|XP_014621962.1|	0	PREDICTED: probable LRR receptor-like serine/threonine-protein kinase At1g06840-like isoform X1 [Glycine max]
Glyma.06G089200.1	gma-miR1512a-5p	NA	2.5	-	-	gi|571459636|ref|XP_003526510.2|	8.97424e-72	PREDICTED: EPIDERMAL PATTERNING FACTOR-like protein 2 [Glycine max]
Glyma.08G005200.1	gma-miR1512a-5p	2.5	NA	-	K14399|1|5e-07|57.4|csl:COCSUDRAFT_47181|polyribonucleotide 5'-hydroxyl-kinase [EC:2.7.1.78]	gi|356527226|ref|XP_003532213.1|	0	PREDICTED: patellin-3-like [Glycine max]
Glyma.07G270400.4	gma-miR1512a-5p	NA	2.5	GO:0015299,GO:0006812,	K14724|1|0.0|701|gmx:100810105|solute carrier family 9 (sodium/hydrogen exchanger), member 8	gi|947102759|gb|KRH51251.1|	0	hypothetical protein GLYMA_07G270400 [Glycine max]
Glyma.14G206200.3	gma-miR1512a-5p	NA	2.5	GO:0031224,GO:0004672,GO:0032559,GO:0006464,	K04730|1|1e-121|438|pper:PRUPE_ppa008002mg|interleukin-1 receptor-associated kinase 1 [EC:2.7.11.1]!K04733|5|3e-71|271|smo:SELMODRAFT_159261|interleukin-1 receptor-associated kinase 4 [EC:2.7.11.1]	gi|358248392|ref|NP_001240130.1|	0	probable LRR receptor-like serine/threonine-protein kinase At1g06840-like [Glycine max]
Glyma.07G270400.1	gma-miR1512a-5p	NA	2.5	-	K14724|1|0.0|851|gmx:100810105|solute carrier family 9 (sodium/hydrogen exchanger), member 8	gi|571468080|ref|XP_006584123.1|	0	PREDICTED: sodium/hydrogen exchanger 6-like isoform X1 [Glycine max]
Glyma.02G096700.1	gma-miR1512a-5p	2.5	NA	GO:0004871,GO:0016301,GO:0050794,GO:0044237,	K14489|1|6e-09|62.4|gmx:100818481|arabidopsis histidine kinase 2/3/4 (cytokinin receptor) [EC:2.7.13.3]	gi|947122341|gb|KRH70547.1|	2.49305e-46	hypothetical protein GLYMA_02G096700 [Glycine max]
Glyma.14G206200.2	gma-miR1512a-5p	NA	2.5	-	K04730|1|2e-121|438|pper:PRUPE_ppa008002mg|interleukin-1 receptor-associated kinase 1 [EC:2.7.11.1]!K04733|5|4e-71|271|smo:SELMODRAFT_159261|interleukin-1 receptor-associated kinase 4 [EC:2.7.11.1]	gi|955361785|ref|XP_014621962.1|	0	PREDICTED: probable LRR receptor-like serine/threonine-protein kinase At1g06840-like isoform X1 [Glycine max]
Glyma.04G056400.1	gma-miR1512b	3.5	2	-	K10357|1|0.0|2979|gmx:100804699|myosin V	gi|571449295|ref|XP_003523654.2|	0	PREDICTED: myosin-15-like isoform X1 [Glycine max]
Glyma.04G056400.2	gma-miR1512b	3.5	2	-	K10357|1|0.0|2790|gmx:100804699|myosin V	gi|947113284|gb|KRH61586.1|	0	hypothetical protein GLYMA_04G056400 [Glycine max]
Glyma.04G056400.3	gma-miR1512b	3.5	2	-	K10357|1|0.0|2845|gmx:100804699|myosin V	gi|947113283|gb|KRH61585.1|	0	hypothetical protein GLYMA_04G056400 [Glycine max]
Glyma.04G056400.4	gma-miR1512b	3.5	2	-	K10357|1|0.0|2446|gmx:100804699|myosin V	gi|571449295|ref|XP_003523654.2|	0	PREDICTED: myosin-15-like isoform X1 [Glycine max]
Glyma.06G056500.1	gma-miR1512b	3.5	2	-	K10357|1|0.0|2982|gmx:100796413|myosin V	gi|356514749|ref|XP_003526066.1|	0	PREDICTED: myosin-15-like isoform X1 [Glycine max]
Glyma.08G167300.1	gma-miR1512b	3	1.5	-	K04733|1|1e-109|399|mtr:MTR_8g052290|interleukin-1 receptor-associated kinase 4 [EC:2.7.11.1]	gi|593262472|ref|XP_007133415.1|	3.23431e-132	hypothetical protein PHAVU_011G176700g [Phaseolus vulgaris]
Glyma.08G167400.1	gma-miR1512b	3	1.5	-	K04733|1|6e-21|99.4|pmum:103326180|interleukin-1 receptor-associated kinase 4 [EC:2.7.11.1]	gi|947095139|gb|KRH43724.1|	3.65689e-37	hypothetical protein GLYMA_08G167400 [Glycine max]
Glyma.09G019300.1	gma-miR1512b	4	2.5	-	K17604|1|0.0|1358|gmx:100814986|zinc finger SWIM domain-containing protein 3	gi|356532958|ref|XP_003535036.1|	0	PREDICTED: protein FAR1-RELATED SEQUENCE 6 [Glycine max]
Glyma.09G019300.2	gma-miR1512b	4	2.5	-	K17604|1|0.0|1358|gmx:100814986|zinc finger SWIM domain-containing protein 3	gi|356532958|ref|XP_003535036.1|	0	PREDICTED: protein FAR1-RELATED SEQUENCE 6 [Glycine max]
Glyma.14G098300.1	gma-miR1512b	4	2.2	-	K10357|1|0.0|2949|gmx:100790815|myosin V	gi|571508773|ref|XP_006596029.1|	0	PREDICTED: myosin-15-like isoform X1 [Glycine max]
Glyma.14G098300.2	gma-miR1512b	4	2.2	-	K10357|1|0.0|2660|gmx:100790815|myosin V	gi|571508777|ref|XP_006596030.1|	0	PREDICTED: myosin-15-like isoform X2 [Glycine max]
Glyma.14G098300.3	gma-miR1512b	4	2.2	-	K10357|1|0.0|2396|gmx:100790815|myosin V	gi|947066456|gb|KRH15599.1|	0	hypothetical protein GLYMA_14G098300 [Glycine max]
Glyma.15G013500.1	gma-miR1512b	3.5	2.2	-	K14323|1|6e-14|80.9|ppp:PHYPADRAFT_168895|protein CASC3	gi|955372008|ref|XP_014623521.1|	0	PREDICTED: uncharacterized protein LOC100779103 isoform X1 [Glycine max]
Glyma.15G013500.2	gma-miR1512b	3.5	2.2	-	K14323|1|6e-14|80.9|ppp:PHYPADRAFT_168895|protein CASC3	gi|955372008|ref|XP_014623521.1|	0	PREDICTED: uncharacterized protein LOC100779103 isoform X1 [Glycine max]
Glyma.04G179200.1	gma-miR1512b	4	NA	-	K07466|1|0.0|726|gmx:100778597|replication factor A1	gi|947115170|gb|KRH63472.1|	0	hypothetical protein GLYMA_04G179200 [Glycine max]
Glyma.09G213500.2	gma-miR1512b	4	NA	-	K07466|1|0.0|1340|gmx:100778597|replication factor A1	gi|947091011|gb|KRH39676.1|	0	hypothetical protein GLYMA_09G213500 [Glycine max]
Glyma.18G149800.1	gma-miR1512b	4	NA	GO:0016879,GO:0046914,	K15688|1|0.0|695|gmx:100811939|E3 ubiquitin-protein ligase MUL1 [EC:2.3.2.27]	gi|356567748|ref|XP_003552078.1|	0	PREDICTED: mitochondrial ubiquitin ligase activator of NFKB 1-like [Glycine max]
Glyma.09G213500.1	gma-miR1512b	4	NA	-	K07466|1|0.0|1725|gmx:100778597|replication factor A1	gi|356529769|ref|XP_003533460.1|	0	PREDICTED: replication protein A 70 kDa DNA-binding subunit A-like [Glycine max]
Glyma.10G233100.1	gma-miR1512b	3.5	NA	GO:0003824,GO:0008152,	K19329|1|2e-166|586|gmx:100783465|WW domain-containing oxidoreductase	gi|358248796|ref|NP_001240197.1|	1.19555e-165	uncharacterized protein LOC100783465 [Glycine max]
Glyma.10G122800.1	gma-miR1512b	NA	2.5	-	K00888|1|1e-33|145|gmx:100784942|phosphatidylinositol 4-kinase [EC:2.7.1.67]	gi|955321501|ref|XP_014631272.1|	7.34062e-33	PREDICTED: phosphatidylinositol 4-kinase beta 1-like isoform X2 [Glycine max]
Glyma.09G233700.2	gma-miR1512b	NA	2.5	-	K06638|1|4e-129|462|sbi:SORBI_03g041540|mitotic spindle assembly checkpoint protein MAD1!K00734|2|9e-128|457|pda:103697780|galactosylxylosylprotein 3-beta-galactosyltransferase [EC:2.4.1.134]	gi|356529903|ref|XP_003533526.1|	0	PREDICTED: probable beta-1,3-galactosyltransferase 8 isoform X2 [Glycine max]
Glyma.02G096700.1	gma-miR1512b	2	NA	GO:0004871,GO:0016301,GO:0050794,GO:0044237,	K14489|1|6e-09|62.4|gmx:100818481|arabidopsis histidine kinase 2/3/4 (cytokinin receptor) [EC:2.7.13.3]	gi|947122341|gb|KRH70547.1|	2.49305e-46	hypothetical protein GLYMA_02G096700 [Glycine max]
Glyma.15G148900.1	gma-miR1512b	NA	2.5	GO:0044424,	-	gi|734357838|gb|KHN14616.1|	3.53954e-80	Translationally-controlled tumor protein like [Glycine soja]
Glyma.15G148900.2	gma-miR1512b	NA	2.5	GO:0044424,	-	gi|734357838|gb|KHN14616.1|	4.10569e-72	Translationally-controlled tumor protein like [Glycine soja]
Glyma.09G183100.1	gma-miR1512b	NA	2.5	-	K11866|1|0.0|950|gmx:100777366|STAM-binding protein [EC:3.4.19.12]	gi|356531196|ref|XP_003534164.1|	0	PREDICTED: AMSH-like ubiquitin thioesterase 1 isoform X2 [Glycine max]
Glyma.12G003100.1	gma-miR1512b	NA	2.5	-	K00734|1|8e-125|447|pda:103697780|galactosylxylosylprotein 3-beta-galactosyltransferase [EC:2.4.1.134]!K06638|2|4e-124|445|sbi:SORBI_03g041540|mitotic spindle assembly checkpoint protein MAD1	gi|356544244|ref|XP_003540564.1|	0	PREDICTED: probable beta-1,3-galactosyltransferase 8 [Glycine max]
Glyma.09G233700.1	gma-miR1512b	NA	2.5	-	K06638|1|5e-127|455|sbi:SORBI_03g041540|mitotic spindle assembly checkpoint protein MAD1!K00734|2|2e-126|452|pda:103697780|galactosylxylosylprotein 3-beta-galactosyltransferase [EC:2.4.1.134]	gi|571478984|ref|XP_006587723.1|	0	PREDICTED: probable beta-1,3-galactosyltransferase 8 isoform X1 [Glycine max]
Glyma.10G099200.1	gma-miR1512c	3	2	-	K05768|1|0.0|1597|cam:101512162|gelsolin!K05761|3|0.0|1435|cic:CICLE_v10006928mg|villin 1	gi|356534770|ref|XP_003535925.1|	0	PREDICTED: villin-3-like isoform X1 [Glycine max]
Glyma.10G099200.2	gma-miR1512c	3	2	-	K05768|1|0.0|1597|cam:101512162|gelsolin!K05761|3|0.0|1435|cic:CICLE_v10006928mg|villin 1	gi|356534770|ref|XP_003535925.1|	0	PREDICTED: villin-3-like isoform X1 [Glycine max]
Glyma.10G099200.3	gma-miR1512c	3	2	-	K05768|1|0.0|1590|cam:101512162|gelsolin!K05761|3|0.0|1432|cic:CICLE_v10006928mg|villin 1	gi|571482628|ref|XP_006589014.1|	0	PREDICTED: villin-3-like isoform X2 [Glycine max]
Glyma.18G284600.1	gma-miR1512c	3.5	2	-	K00036|1|0.0|1130|gmx:100815891|glucose-6-phosphate 1-dehydrogenase [EC:1.1.1.49 1.1.1.363]	gi|356568929|ref|XP_003552660.1|	0	PREDICTED: glucose-6-phosphate 1-dehydrogenase 2, chloroplastic-like isoform X1 [Glycine max]
Glyma.18G284600.2	gma-miR1512c	3.5	2	-	K00036|1|0.0|1050|gmx:100815891|glucose-6-phosphate 1-dehydrogenase [EC:1.1.1.49 1.1.1.363]	gi|955384584|ref|XP_014626427.1|	0	PREDICTED: glucose-6-phosphate 1-dehydrogenase 2, chloroplastic-like isoform X2 [Glycine max]
Glyma.13G213600.2	gma-miR1512c	4	NA	-	K10661|1|3e-10|67.0|gmx:100811171|E3 ubiquitin-protein ligase MARCH6 [EC:2.3.2.27]	gi|955358616|ref|XP_014621228.1|	8.86279e-170	PREDICTED: uncharacterized protein LOC100777100 [Glycine max]
Glyma.13G213600.4	gma-miR1512c	4	NA	-	K10661|1|3e-10|67.0|gmx:100811171|E3 ubiquitin-protein ligase MARCH6 [EC:2.3.2.27]	gi|947072103|gb|KRH20994.1|	2.15695e-172	hypothetical protein GLYMA_13G213600 [Glycine max]
Glyma.11G085700.1	gma-miR1512c	4	NA	-	K17255|1|7e-99|362|pper:PRUPE_ppa022827mg|Rab GDP dissociation inhibitor	gi|356538383|ref|XP_003537683.1|	0	PREDICTED: rab proteins geranylgeranyltransferase component A 2 [Glycine max]
Glyma.13G213600.1	gma-miR1512c	4	NA	-	K10661|1|3e-10|67.0|gmx:100811171|E3 ubiquitin-protein ligase MARCH6 [EC:2.3.2.27]	gi|947072103|gb|KRH20994.1|	2.29051e-172	hypothetical protein GLYMA_13G213600 [Glycine max]
Glyma.13G213600.3	gma-miR1512c	4	NA	-	K10661|1|2e-10|67.0|gmx:100811171|E3 ubiquitin-protein ligase MARCH6 [EC:2.3.2.27]	gi|955358616|ref|XP_014621228.1|	6.95702e-170	PREDICTED: uncharacterized protein LOC100777100 [Glycine max]
Glyma.18G107900.2	gma-miR1512c	NA	2.5	-	K11000|1|0.0|3518|gmx:100815000|callose synthase [EC:2.4.1.-]	gi|571544710|ref|XP_006602251.1|	0	PREDICTED: callose synthase 7-like isoform X1 [Glycine max]
Glyma.18G109100.1	gma-miR1512c	NA	2.5	-	K11000|1|0.0|3009|pvu:PHAVU_006G032100g|callose synthase [EC:2.4.1.-]	gi|947049417|gb|KRG98945.1|	0	hypothetical protein GLYMA_18G109100 [Glycine max]
Glyma.18G109100.2	gma-miR1512c	NA	2.5	-	K11000|1|0.0|3009|pvu:PHAVU_006G032100g|callose synthase [EC:2.4.1.-]	gi|955384700|ref|XP_014626449.1|	0	PREDICTED: callose synthase 7-like isoform X1 [Glycine max]
Glyma.18G107900.1	gma-miR1512c	NA	2.5	-	K11000|1|0.0|3518|gmx:100815000|callose synthase [EC:2.4.1.-]	gi|571544710|ref|XP_006602251.1|	0	PREDICTED: callose synthase 7-like isoform X1 [Glycine max]
Glyma.08G167300.1	gma-miR1512c	NA	2.5	-	K04733|1|1e-109|399|mtr:MTR_8g052290|interleukin-1 receptor-associated kinase 4 [EC:2.7.11.1]	gi|593262472|ref|XP_007133415.1|	3.23431e-132	hypothetical protein PHAVU_011G176700g [Phaseolus vulgaris]
Glyma.08G308700.3	gma-miR1512c	NA	2.5	-	K11000|1|0.0|3450|gmx:100784105|callose synthase [EC:2.4.1.-]	gi|947097453|gb|KRH46038.1|	0	hypothetical protein GLYMA_08G3087001, partial [Glycine max]
Glyma.18G109100.3	gma-miR1512c	NA	2.5	-	K11000|1|0.0|3012|pvu:PHAVU_006G032100g|callose synthase [EC:2.4.1.-]	gi|947049418|gb|KRG98946.1|	0	hypothetical protein GLYMA_18G109100 [Glycine max]
Glyma.02G207000.1	gma-miR1512c	NA	2.5	-	K07297|1|6e-178|624|gmx:100792813|adiponectin receptor	gi|356500693|ref|XP_003519166.1|	4.1465e-177	PREDICTED: heptahelical transmembrane protein 2-like isoform X1 [Glycine max]
Glyma.08G167400.1	gma-miR1512c	NA	2.5	-	K04733|1|6e-21|99.4|pmum:103326180|interleukin-1 receptor-associated kinase 4 [EC:2.7.11.1]	gi|947095139|gb|KRH43724.1|	3.65689e-37	hypothetical protein GLYMA_08G167400 [Glycine max]
Glyma.08G308700.2	gma-miR1512c	NA	2.5	-	K11000|1|0.0|3590|gmx:100784105|callose synthase [EC:2.4.1.-]	gi|571473919|ref|XP_006586073.1|	0	PREDICTED: callose synthase 7-like [Glycine max]
Glyma.06G029800.1	gma-miR1513a-3p	NA	2.5	GO:0030119,GO:0015031,	K12402|1|0.0|716|gmx:100800985|AP-4 complex subunit mu-1	gi|734378856|gb|KHN22231.1|	0	AP-4 complex subunit mu-1, partial [Glycine soja]
Glyma.01G232700.1	gma-miR1513a-5p	2	1	-	K01915|1|4e-22|106|mtr:MTR_2g021250|glutamine synthetase [EC:6.3.1.2]!K01889|2|6e-20|99.0|tcc:TCM_020258|phenylalanyl-tRNA synthetase alpha chain [EC:6.1.1.20]!K15030|3|9e-16|85.1|brp:103856145|translation initiation factor 3 subunit M!K04079|4|4e-14|79.7|pvu:PHAVU_004G064200g|molecular chaperone HtpG	gi|571437766|ref|XP_006574314.1|	0	PREDICTED: F-box/kelch-repeat protein At3g06240-like [Glycine max]
Glyma.06G016300.1	gma-miR1513a-5p	3	1.5	-	K01889|1|2e-11|70.1|tcc:TCM_020258|phenylalanyl-tRNA synthetase alpha chain [EC:6.1.1.20]!K01915|2|2e-06|53.5|mtr:MTR_2g021250|glutamine synthetase [EC:6.3.1.2]	gi|947103201|gb|KRH51584.1|	2.24928e-154	hypothetical protein GLYMA_06G016300 [Glycine max]
Glyma.06G197000.1	gma-miR1513a-5p	1.5	1	-	K01915|1|1e-14|81.6|mtr:MTR_2g021250|glutamine synthetase [EC:6.3.1.2]!K01889|2|1e-12|74.7|tcc:TCM_020258|phenylalanyl-tRNA synthetase alpha chain [EC:6.1.1.20]!K15030|3|1e-07|57.8|brp:103856145|translation initiation factor 3 subunit M!K06268|4|6e-07|55.8|mtr:MTR_1g016430|serine/threonine-protein phosphatase 2B regulatory subunit	gi|947106219|gb|KRH54602.1|	0	hypothetical protein GLYMA_06G197000 [Glycine max]
Glyma.06G197100.1	gma-miR1513a-5p	2	1	-	K01889|1|4e-19|96.3|tcc:TCM_020258|phenylalanyl-tRNA synthetase alpha chain [EC:6.1.1.20]!K15030|2|1e-18|94.4|brp:103856145|translation initiation factor 3 subunit M!K01915|3|2e-16|87.4|mtr:MTR_2g021250|glutamine synthetase [EC:6.3.1.2]!K06268|4|4e-06|53.1|mtr:MTR_1g016430|serine/threonine-protein phosphatase 2B regulatory subunit	gi|571463252|ref|XP_006582548.1|	0	PREDICTED: F-box/kelch-repeat protein At3g23880-like [Glycine max]
Glyma.06G197200.1	gma-miR1513a-5p	2	1	-	K15030|1|2e-11|70.9|brp:103856145|translation initiation factor 3 subunit M!K08955|2|4e-07|56.6|mtr:MTR_5g074850|ATP-dependent metalloprotease [EC:3.4.24.-]!K01915|3|8e-07|55.5|mtr:MTR_2g021250|glutamine synthetase [EC:6.3.1.2]!K17302|4|1e-06|54.7|mtr:MTR_4g006350|coatomer, subunit beta'	gi|571463254|ref|XP_006582549.1|	0	PREDICTED: F-box/kelch-repeat protein At3g23880-like [Glycine max]
Glyma.07G148300.1	gma-miR1513a-5p	2	1	-	K15030|1|6e-10|65.9|brp:103856145|translation initiation factor 3 subunit M!K01915|2|3e-08|60.1|mtr:MTR_2g021250|glutamine synthetase [EC:6.3.1.2]	gi|955328531|ref|XP_014632934.1|	0	PREDICTED: F-box/kelch-repeat protein At3g23880-like [Glycine max]
Glyma.07G187200.1	gma-miR1513a-5p	1	0.5	-	K01889|1|1e-13|78.2|tcc:TCM_020258|phenylalanyl-tRNA synthetase alpha chain [EC:6.1.1.20]!K15030|2|1e-13|78.2|brp:103856145|translation initiation factor 3 subunit M!K01915|3|4e-12|72.8|mtr:MTR_2g021250|glutamine synthetase [EC:6.3.1.2]!K04079|4|6e-12|72.4|pvu:PHAVU_004G051500g|molecular chaperone HtpG	gi|947101417|gb|KRH49909.1|	0	hypothetical protein GLYMA_07G187200 [Glycine max]
Glyma.07G255600.1	gma-miR1513a-5p	3	1.5	-	-	gi|947102511|gb|KRH51003.1|	1.02183e-42	hypothetical protein GLYMA_07G255600 [Glycine max]
Glyma.08G098000.1	gma-miR1513a-5p	4	2	-	K15030|1|3e-18|94.0|brp:103856145|translation initiation factor 3 subunit M!K01889|2|3e-17|90.9|tcc:TCM_020258|phenylalanyl-tRNA synthetase alpha chain [EC:6.1.1.20]!K01915|3|6e-16|86.3|mtr:MTR_2g021250|glutamine synthetase [EC:6.3.1.2]!K04079|4|3e-14|80.9|pvu:PHAVU_004G050300g|molecular chaperone HtpG!K17302|5|3e-13|77.4|mtr:MTR_4g006350|coatomer, subunit beta'	gi|356525096|ref|XP_003531163.1|	0	PREDICTED: F-box/kelch-repeat protein At3g06240-like [Glycine max]
Glyma.08G098000.2	gma-miR1513a-5p	4	2	-	K15030|1|3e-18|94.0|brp:103856145|translation initiation factor 3 subunit M!K01889|2|3e-17|90.9|tcc:TCM_020258|phenylalanyl-tRNA synthetase alpha chain [EC:6.1.1.20]!K01915|3|6e-16|86.3|mtr:MTR_2g021250|glutamine synthetase [EC:6.3.1.2]!K04079|4|3e-14|80.9|pvu:PHAVU_004G050300g|molecular chaperone HtpG!K17302|5|3e-13|77.4|mtr:MTR_4g006350|coatomer, subunit beta'	gi|356525096|ref|XP_003531163.1|	0	PREDICTED: F-box/kelch-repeat protein At3g06240-like [Glycine max]
Glyma.08G098000.3	gma-miR1513a-5p	4	2	-	K15030|1|3e-18|94.0|brp:103856145|translation initiation factor 3 subunit M!K01889|2|2e-17|90.9|tcc:TCM_020258|phenylalanyl-tRNA synthetase alpha chain [EC:6.1.1.20]!K01915|3|5e-16|86.3|mtr:MTR_2g021250|glutamine synthetase [EC:6.3.1.2]!K04079|4|2e-14|80.9|pvu:PHAVU_004G050300g|molecular chaperone HtpG!K17302|5|3e-13|77.4|mtr:MTR_4g006350|coatomer, subunit beta'	gi|356525096|ref|XP_003531163.1|	0	PREDICTED: F-box/kelch-repeat protein At3g06240-like [Glycine max]
Glyma.08G251600.1	gma-miR1513a-5p	2	1.5	-	K15030|1|9e-12|72.4|brp:103856145|translation initiation factor 3 subunit M	gi|571473057|ref|XP_006585809.1|	0	PREDICTED: F-box/kelch-repeat protein At3g23880-like [Glycine max]
Glyma.08G251700.1	gma-miR1513a-5p	4	2.5	-	K01889|1|8e-09|62.0|tcc:TCM_020258|phenylalanyl-tRNA synthetase alpha chain [EC:6.1.1.20]!K01915|2|2e-08|60.5|mtr:MTR_2g021250|glutamine synthetase [EC:6.3.1.2]!K06268|3|9e-08|58.5|mtr:MTR_1g016430|serine/threonine-protein phosphatase 2B regulatory subunit	gi|358248476|ref|NP_001239632.1|	2.62052e-50	uncharacterized protein LOC100789250 [Glycine max]
Glyma.08G251800.1	gma-miR1513a-5p	2	1	-	K01915|1|2e-15|84.0|mtr:MTR_2g021250|glutamine synthetase [EC:6.3.1.2]!K15030|2|8e-15|82.0|brp:103856145|translation initiation factor 3 subunit M	gi|734429358|gb|KHN45107.1|	0	F-box/kelch-repeat protein [Glycine soja]
Glyma.08G252200.1	gma-miR1513a-5p	2	1.5	-	-	gi|947096534|gb|KRH45119.1|	8.51115e-120	hypothetical protein GLYMA_08G252200, partial [Glycine max]
Glyma.08G252300.1	gma-miR1513a-5p	2	1	-	K01915|1|1e-14|82.8|mtr:MTR_2g021250|glutamine synthetase [EC:6.3.1.2]!K15030|2|5e-09|64.3|brp:103856145|translation initiation factor 3 subunit M!K01889|3|6e-09|63.9|tcc:TCM_020258|phenylalanyl-tRNA synthetase alpha chain [EC:6.1.1.20]!K04079|4|9e-08|60.1|pvu:PHAVU_004G051500g|molecular chaperone HtpG	gi|734429353|gb|KHN45102.1|	0	F-box/kelch-repeat protein [Glycine soja]
Glyma.08G252300.2	gma-miR1513a-5p	2	1	-	K01915|1|1e-14|82.8|mtr:MTR_2g021250|glutamine synthetase [EC:6.3.1.2]!K15030|2|4e-09|64.3|brp:103856145|translation initiation factor 3 subunit M!K01889|3|5e-09|63.9|tcc:TCM_020258|phenylalanyl-tRNA synthetase alpha chain [EC:6.1.1.20]!K04079|4|7e-08|60.1|pvu:PHAVU_004G051500g|molecular chaperone HtpG	gi|734429353|gb|KHN45102.1|	0	F-box/kelch-repeat protein [Glycine soja]
Glyma.08G252300.3	gma-miR1513a-5p	2	1	-	K01915|1|1e-14|82.8|mtr:MTR_2g021250|glutamine synthetase [EC:6.3.1.2]!K15030|2|4e-09|64.3|brp:103856145|translation initiation factor 3 subunit M!K01889|3|5e-09|63.9|tcc:TCM_020258|phenylalanyl-tRNA synthetase alpha chain [EC:6.1.1.20]!K04079|4|7e-08|60.1|pvu:PHAVU_004G051500g|molecular chaperone HtpG	gi|734429353|gb|KHN45102.1|	0	F-box/kelch-repeat protein [Glycine soja]
Glyma.10G117700.1	gma-miR1513a-5p	4	2.5	-	K15030|1|2e-11|72.0|brp:103856145|translation initiation factor 3 subunit M!K01915|2|2e-07|58.9|mtr:MTR_2g021250|glutamine synthetase [EC:6.3.1.2]!K04079|3|4e-06|54.3|pvu:PHAVU_004G064200g|molecular chaperone HtpG	gi|947084629|gb|KRH33350.1|	0	hypothetical protein GLYMA_10G117700 [Glycine max]
Glyma.10G132100.1	gma-miR1513a-5p	4	2	-	K15030|1|9e-11|68.6|brp:103856145|translation initiation factor 3 subunit M!K01889|2|1e-10|68.2|tcc:TCM_020258|phenylalanyl-tRNA synthetase alpha chain [EC:6.1.1.20]!K06268|3|6e-07|55.8|mtr:MTR_1g016430|serine/threonine-protein phosphatase 2B regulatory subunit	gi|571485994|ref|XP_006590134.1|	0	PREDICTED: F-box/kelch-repeat protein At3g06240-like [Glycine max]
Glyma.13G109000.1	gma-miR1513a-5p	3	2	-	K05387|1|1e-07|58.5|mdm:103413415|glutamate receptor, ionotropic, plant	gi|734381796|gb|KHN23383.1|	9.48955e-22	F-box/kelch-repeat protein [Glycine soja]
Glyma.16G202600.1	gma-miR1513a-5p	2	1	-	K15030|1|1e-19|98.2|brp:103856145|translation initiation factor 3 subunit M!K01915|2|8e-18|92.0|mtr:MTR_2g021250|glutamine synthetase [EC:6.3.1.2]!K01889|3|3e-14|80.1|tcc:TCM_020258|phenylalanyl-tRNA synthetase alpha chain [EC:6.1.1.20]!K04079|4|3e-13|76.6|pvu:PHAVU_004G064200g|molecular chaperone HtpG	gi|947059796|gb|KRH09202.1|	0	hypothetical protein GLYMA_16G202600 [Glycine max]
Glyma.16G202800.1	gma-miR1513a-5p	2.5	1.5	-	K01915|1|6e-20|99.0|mtr:MTR_2g021250|glutamine synthetase [EC:6.3.1.2]!K15030|2|4e-17|89.7|brp:103856145|translation initiation factor 3 subunit M!K01889|3|3e-15|83.6|tcc:TCM_020258|phenylalanyl-tRNA synthetase alpha chain [EC:6.1.1.20]!K04079|4|8e-09|62.0|pvu:PHAVU_004G051500g|molecular chaperone HtpG	gi|947059799|gb|KRH09205.1|	0	hypothetical protein GLYMA_16G202800, partial [Glycine max]
Glyma.16G202900.1	gma-miR1513a-5p	2.5	1.5	-	K01915|1|6e-22|105|mtr:MTR_2g021250|glutamine synthetase [EC:6.3.1.2]!K01889|2|1e-17|91.7|tcc:TCM_020258|phenylalanyl-tRNA synthetase alpha chain [EC:6.1.1.20]!K15030|3|3e-16|86.7|brp:103856145|translation initiation factor 3 subunit M!K04079|4|1e-13|77.8|pvu:PHAVU_004G064200g|molecular chaperone HtpG	gi|947059800|gb|KRH09206.1|	0	hypothetical protein GLYMA_16G202900 [Glycine max]
Glyma.16G203000.1	gma-miR1513a-5p	3	1.5	-	K01915|1|3e-20|100|mtr:MTR_2g021250|glutamine synthetase [EC:6.3.1.2]!K01889|2|4e-18|92.8|tcc:TCM_020258|phenylalanyl-tRNA synthetase alpha chain [EC:6.1.1.20]!K15030|3|3e-16|86.7|brp:103856145|translation initiation factor 3 subunit M!K04079|4|2e-13|77.0|pvu:PHAVU_004G064200g|molecular chaperone HtpG	gi|947059801|gb|KRH09207.1|	0	hypothetical protein GLYMA_16G203000 [Glycine max]
Glyma.17G017600.1	gma-miR1513a-5p	2	1	-	K01915|1|3e-16|87.0|mtr:MTR_2g021250|glutamine synthetase [EC:6.3.1.2]!K01889|2|9e-14|79.0|tcc:TCM_020258|phenylalanyl-tRNA synthetase alpha chain [EC:6.1.1.20]!K15030|3|2e-13|78.2|brp:103856145|translation initiation factor 3 subunit M!K17302|4|2e-11|70.9|mtr:MTR_4g006350|coatomer, subunit beta'!K08955|5|1e-10|68.6|mtr:MTR_5g074850|ATP-dependent metalloprotease [EC:3.4.24.-]	gi|356563620|ref|XP_003550059.1|	0	PREDICTED: F-box/kelch-repeat protein At3g23880-like [Glycine max]
Glyma.17G018300.1	gma-miR1513a-5p	2	1	-	K01889|1|8e-12|71.6|tcc:TCM_020258|phenylalanyl-tRNA synthetase alpha chain [EC:6.1.1.20]!K01915|2|2e-08|60.1|mtr:MTR_2g021250|glutamine synthetase [EC:6.3.1.2]	gi|947052682|gb|KRH02135.1|	0	hypothetical protein GLYMA_17G018300, partial [Glycine max]
Glyma.17G021300.1	gma-miR1513a-5p	3	1.5	-	K01889|1|7e-06|51.6|tcc:TCM_020258|phenylalanyl-tRNA synthetase alpha chain [EC:6.1.1.20]	gi|734319367|gb|KHN03407.1|	6.93002e-44	F-box protein [Glycine soja]
Glyma.17G162200.1	gma-miR1513a-5p	3	1.5	-	K01915|1|2e-11|70.9|mtr:MTR_2g021250|glutamine synthetase [EC:6.3.1.2]!K01889|2|6e-11|69.3|tcc:TCM_020258|phenylalanyl-tRNA synthetase alpha chain [EC:6.1.1.20]!K06268|3|7e-08|58.9|mtr:MTR_1g016430|serine/threonine-protein phosphatase 2B regulatory subunit!K08955|4|5e-07|56.2|mtr:MTR_5g074850|ATP-dependent metalloprotease [EC:3.4.24.-]	gi|571540388|ref|XP_006601469.1|	0	PREDICTED: F-box/kelch-repeat protein At3g23880-like [Glycine max]
Glyma.18G274900.1	gma-miR1513a-5p	3	2	-	K01915|1|7e-17|89.4|mtr:MTR_2g021250|glutamine synthetase [EC:6.3.1.2]!K01889|2|9e-12|72.4|tcc:TCM_020258|phenylalanyl-tRNA synthetase alpha chain [EC:6.1.1.20]!K15030|3|3e-10|67.4|brp:103856145|translation initiation factor 3 subunit M!K04079|4|1e-09|65.5|pvu:PHAVU_004G064200g|molecular chaperone HtpG	gi|571552450|ref|XP_006603598.1|	0	PREDICTED: F-box/kelch-repeat protein At3g23880-like [Glycine max]
Glyma.07G050300.1	gma-miR1513a-5p	4	NA	GO:0005488,GO:0004518,GO:0006259,	-	gi|947099323|gb|KRH47815.1|	8.60215e-172	hypothetical protein GLYMA_07G050300 [Glycine max]
Glyma.16G019200.1	gma-miR1513a-5p	4	NA	GO:0005488,GO:0004518,GO:0006259,	-	gi|947056974|gb|KRH06380.1|	1.1175e-175	hypothetical protein GLYMA_16G019200 [Glycine max]
Glyma.13G339800.3	gma-miR1513a-5p	4	NA	GO:0044464,GO:0015291,GO:0015893,	K03327|1|2e-06|55.5|vcn:VOLCADRAFT_66930|multidrug resistance protein, MATE family	gi|947074237|gb|KRH23128.1|	0	hypothetical protein GLYMA_13G339800 [Glycine max]
Glyma.16G019200.2	gma-miR1513a-5p	4	NA	GO:0005488,GO:0004518,GO:0006259,	-	gi|947056975|gb|KRH06381.1|	5.31106e-129	hypothetical protein GLYMA_16G019200 [Glycine max]
Glyma.08G233900.1	gma-miR1513a-5p	4	NA	-	K19589|1|3e-82|116|mtr:MTR_4g024860|release factor glutamine methyltransferase [EC:2.1.1.297]	gi|734436591|gb|KHN48197.1|	0	Pentatricopeptide repeat-containing protein [Glycine soja]
Glyma.13G339800.2	gma-miR1513a-5p	4	NA	GO:0044464,GO:0015291,GO:0015893,	K03327|1|2e-06|55.5|vcn:VOLCADRAFT_66930|multidrug resistance protein, MATE family	gi|571495662|ref|XP_006593314.1|	0	PREDICTED: aluminum-activated citrate transporter isoform X1 [Glycine max]
Glyma.07G247000.1	gma-miR1513a-5p	NA	2.5	-	K01889|1|1e-21|104|tcc:TCM_020258|phenylalanyl-tRNA synthetase alpha chain [EC:6.1.1.20]!K01915|2|3e-18|93.6|mtr:MTR_2g021250|glutamine synthetase [EC:6.3.1.2]!K04079|3|5e-16|85.9|pvu:PHAVU_004G051500g|molecular chaperone HtpG!K15030|5|2e-14|80.9|brp:103856145|translation initiation factor 3 subunit M	gi|356519966|ref|XP_003528639.1|	0	PREDICTED: F-box/kelch-repeat protein At3g06240-like [Glycine max]
Glyma.09G198900.1	gma-miR1513a-5p	NA	2.5	-	K19027|1|1e-07|57.8|smo:SELMODRAFT_443317|zinc finger FYVE domain-containing protein 26	gi|356531345|ref|XP_003534238.1|	2.53659e-89	PREDICTED: dirigent protein 19-like [Glycine max]
Glyma.01G160500.1	gma-miR1513a-5p	NA	2.5	-	-	gi|947128711|gb|KRH76565.1|	4.43169e-147	hypothetical protein GLYMA_01G160500 [Glycine max]
Glyma.01G232700.1	gma-miR1513b	2	1	-	K01915|1|4e-22|106|mtr:MTR_2g021250|glutamine synthetase [EC:6.3.1.2]!K01889|2|6e-20|99.0|tcc:TCM_020258|phenylalanyl-tRNA synthetase alpha chain [EC:6.1.1.20]!K15030|3|9e-16|85.1|brp:103856145|translation initiation factor 3 subunit M!K04079|4|4e-14|79.7|pvu:PHAVU_004G064200g|molecular chaperone HtpG	gi|571437766|ref|XP_006574314.1|	0	PREDICTED: F-box/kelch-repeat protein At3g06240-like [Glycine max]
Glyma.06G016300.1	gma-miR1513b	3	1.5	-	K01889|1|2e-11|70.1|tcc:TCM_020258|phenylalanyl-tRNA synthetase alpha chain [EC:6.1.1.20]!K01915|2|2e-06|53.5|mtr:MTR_2g021250|glutamine synthetase [EC:6.3.1.2]	gi|947103201|gb|KRH51584.1|	2.24928e-154	hypothetical protein GLYMA_06G016300 [Glycine max]
Glyma.06G197000.1	gma-miR1513b	1.5	1	-	K01915|1|1e-14|81.6|mtr:MTR_2g021250|glutamine synthetase [EC:6.3.1.2]!K01889|2|1e-12|74.7|tcc:TCM_020258|phenylalanyl-tRNA synthetase alpha chain [EC:6.1.1.20]!K15030|3|1e-07|57.8|brp:103856145|translation initiation factor 3 subunit M!K06268|4|6e-07|55.8|mtr:MTR_1g016430|serine/threonine-protein phosphatase 2B regulatory subunit	gi|947106219|gb|KRH54602.1|	0	hypothetical protein GLYMA_06G197000 [Glycine max]
Glyma.06G197100.1	gma-miR1513b	2	1	-	K01889|1|4e-19|96.3|tcc:TCM_020258|phenylalanyl-tRNA synthetase alpha chain [EC:6.1.1.20]!K15030|2|1e-18|94.4|brp:103856145|translation initiation factor 3 subunit M!K01915|3|2e-16|87.4|mtr:MTR_2g021250|glutamine synthetase [EC:6.3.1.2]!K06268|4|4e-06|53.1|mtr:MTR_1g016430|serine/threonine-protein phosphatase 2B regulatory subunit	gi|571463252|ref|XP_006582548.1|	0	PREDICTED: F-box/kelch-repeat protein At3g23880-like [Glycine max]
Glyma.06G197200.1	gma-miR1513b	2	1	-	K15030|1|2e-11|70.9|brp:103856145|translation initiation factor 3 subunit M!K08955|2|4e-07|56.6|mtr:MTR_5g074850|ATP-dependent metalloprotease [EC:3.4.24.-]!K01915|3|8e-07|55.5|mtr:MTR_2g021250|glutamine synthetase [EC:6.3.1.2]!K17302|4|1e-06|54.7|mtr:MTR_4g006350|coatomer, subunit beta'	gi|571463254|ref|XP_006582549.1|	0	PREDICTED: F-box/kelch-repeat protein At3g23880-like [Glycine max]
Glyma.07G148300.1	gma-miR1513b	2	1	-	K15030|1|6e-10|65.9|brp:103856145|translation initiation factor 3 subunit M!K01915|2|3e-08|60.1|mtr:MTR_2g021250|glutamine synthetase [EC:6.3.1.2]	gi|955328531|ref|XP_014632934.1|	0	PREDICTED: F-box/kelch-repeat protein At3g23880-like [Glycine max]
Glyma.07G187200.1	gma-miR1513b	1	0.5	-	K01889|1|1e-13|78.2|tcc:TCM_020258|phenylalanyl-tRNA synthetase alpha chain [EC:6.1.1.20]!K15030|2|1e-13|78.2|brp:103856145|translation initiation factor 3 subunit M!K01915|3|4e-12|72.8|mtr:MTR_2g021250|glutamine synthetase [EC:6.3.1.2]!K04079|4|6e-12|72.4|pvu:PHAVU_004G051500g|molecular chaperone HtpG	gi|947101417|gb|KRH49909.1|	0	hypothetical protein GLYMA_07G187200 [Glycine max]
Glyma.07G255600.1	gma-miR1513b	3	1.5	-	-	gi|947102511|gb|KRH51003.1|	1.02183e-42	hypothetical protein GLYMA_07G255600 [Glycine max]
Glyma.08G098000.1	gma-miR1513b	4	2	-	K15030|1|3e-18|94.0|brp:103856145|translation initiation factor 3 subunit M!K01889|2|3e-17|90.9|tcc:TCM_020258|phenylalanyl-tRNA synthetase alpha chain [EC:6.1.1.20]!K01915|3|6e-16|86.3|mtr:MTR_2g021250|glutamine synthetase [EC:6.3.1.2]!K04079|4|3e-14|80.9|pvu:PHAVU_004G050300g|molecular chaperone HtpG!K17302|5|3e-13|77.4|mtr:MTR_4g006350|coatomer, subunit beta'	gi|356525096|ref|XP_003531163.1|	0	PREDICTED: F-box/kelch-repeat protein At3g06240-like [Glycine max]
Glyma.08G098000.2	gma-miR1513b	4	2	-	K15030|1|3e-18|94.0|brp:103856145|translation initiation factor 3 subunit M!K01889|2|3e-17|90.9|tcc:TCM_020258|phenylalanyl-tRNA synthetase alpha chain [EC:6.1.1.20]!K01915|3|6e-16|86.3|mtr:MTR_2g021250|glutamine synthetase [EC:6.3.1.2]!K04079|4|3e-14|80.9|pvu:PHAVU_004G050300g|molecular chaperone HtpG!K17302|5|3e-13|77.4|mtr:MTR_4g006350|coatomer, subunit beta'	gi|356525096|ref|XP_003531163.1|	0	PREDICTED: F-box/kelch-repeat protein At3g06240-like [Glycine max]
Glyma.08G098000.3	gma-miR1513b	4	2	-	K15030|1|3e-18|94.0|brp:103856145|translation initiation factor 3 subunit M!K01889|2|2e-17|90.9|tcc:TCM_020258|phenylalanyl-tRNA synthetase alpha chain [EC:6.1.1.20]!K01915|3|5e-16|86.3|mtr:MTR_2g021250|glutamine synthetase [EC:6.3.1.2]!K04079|4|2e-14|80.9|pvu:PHAVU_004G050300g|molecular chaperone HtpG!K17302|5|3e-13|77.4|mtr:MTR_4g006350|coatomer, subunit beta'	gi|356525096|ref|XP_003531163.1|	0	PREDICTED: F-box/kelch-repeat protein At3g06240-like [Glycine max]
Glyma.08G251600.1	gma-miR1513b	2	1.5	-	K15030|1|9e-12|72.4|brp:103856145|translation initiation factor 3 subunit M	gi|571473057|ref|XP_006585809.1|	0	PREDICTED: F-box/kelch-repeat protein At3g23880-like [Glycine max]
Glyma.08G251700.1	gma-miR1513b	4	2.5	-	K01889|1|8e-09|62.0|tcc:TCM_020258|phenylalanyl-tRNA synthetase alpha chain [EC:6.1.1.20]!K01915|2|2e-08|60.5|mtr:MTR_2g021250|glutamine synthetase [EC:6.3.1.2]!K06268|3|9e-08|58.5|mtr:MTR_1g016430|serine/threonine-protein phosphatase 2B regulatory subunit	gi|358248476|ref|NP_001239632.1|	2.62052e-50	uncharacterized protein LOC100789250 [Glycine max]
Glyma.08G251800.1	gma-miR1513b	2	1	-	K01915|1|2e-15|84.0|mtr:MTR_2g021250|glutamine synthetase [EC:6.3.1.2]!K15030|2|8e-15|82.0|brp:103856145|translation initiation factor 3 subunit M	gi|734429358|gb|KHN45107.1|	0	F-box/kelch-repeat protein [Glycine soja]
Glyma.08G252200.1	gma-miR1513b	2	1.5	-	-	gi|947096534|gb|KRH45119.1|	8.51115e-120	hypothetical protein GLYMA_08G252200, partial [Glycine max]
Glyma.08G252300.1	gma-miR1513b	2	1	-	K01915|1|1e-14|82.8|mtr:MTR_2g021250|glutamine synthetase [EC:6.3.1.2]!K15030|2|5e-09|64.3|brp:103856145|translation initiation factor 3 subunit M!K01889|3|6e-09|63.9|tcc:TCM_020258|phenylalanyl-tRNA synthetase alpha chain [EC:6.1.1.20]!K04079|4|9e-08|60.1|pvu:PHAVU_004G051500g|molecular chaperone HtpG	gi|734429353|gb|KHN45102.1|	0	F-box/kelch-repeat protein [Glycine soja]
Glyma.08G252300.2	gma-miR1513b	2	1	-	K01915|1|1e-14|82.8|mtr:MTR_2g021250|glutamine synthetase [EC:6.3.1.2]!K15030|2|4e-09|64.3|brp:103856145|translation initiation factor 3 subunit M!K01889|3|5e-09|63.9|tcc:TCM_020258|phenylalanyl-tRNA synthetase alpha chain [EC:6.1.1.20]!K04079|4|7e-08|60.1|pvu:PHAVU_004G051500g|molecular chaperone HtpG	gi|734429353|gb|KHN45102.1|	0	F-box/kelch-repeat protein [Glycine soja]
Glyma.08G252300.3	gma-miR1513b	2	1	-	K01915|1|1e-14|82.8|mtr:MTR_2g021250|glutamine synthetase [EC:6.3.1.2]!K15030|2|4e-09|64.3|brp:103856145|translation initiation factor 3 subunit M!K01889|3|5e-09|63.9|tcc:TCM_020258|phenylalanyl-tRNA synthetase alpha chain [EC:6.1.1.20]!K04079|4|7e-08|60.1|pvu:PHAVU_004G051500g|molecular chaperone HtpG	gi|734429353|gb|KHN45102.1|	0	F-box/kelch-repeat protein [Glycine soja]
Glyma.10G117700.1	gma-miR1513b	4	2.5	-	K15030|1|2e-11|72.0|brp:103856145|translation initiation factor 3 subunit M!K01915|2|2e-07|58.9|mtr:MTR_2g021250|glutamine synthetase [EC:6.3.1.2]!K04079|3|4e-06|54.3|pvu:PHAVU_004G064200g|molecular chaperone HtpG	gi|947084629|gb|KRH33350.1|	0	hypothetical protein GLYMA_10G117700 [Glycine max]
Glyma.10G132100.1	gma-miR1513b	4	2	-	K15030|1|9e-11|68.6|brp:103856145|translation initiation factor 3 subunit M!K01889|2|1e-10|68.2|tcc:TCM_020258|phenylalanyl-tRNA synthetase alpha chain [EC:6.1.1.20]!K06268|3|6e-07|55.8|mtr:MTR_1g016430|serine/threonine-protein phosphatase 2B regulatory subunit	gi|571485994|ref|XP_006590134.1|	0	PREDICTED: F-box/kelch-repeat protein At3g06240-like [Glycine max]
Glyma.13G109000.1	gma-miR1513b	3	2	-	K05387|1|1e-07|58.5|mdm:103413415|glutamate receptor, ionotropic, plant	gi|734381796|gb|KHN23383.1|	9.48955e-22	F-box/kelch-repeat protein [Glycine soja]
Glyma.16G202600.1	gma-miR1513b	2	1	-	K15030|1|1e-19|98.2|brp:103856145|translation initiation factor 3 subunit M!K01915|2|8e-18|92.0|mtr:MTR_2g021250|glutamine synthetase [EC:6.3.1.2]!K01889|3|3e-14|80.1|tcc:TCM_020258|phenylalanyl-tRNA synthetase alpha chain [EC:6.1.1.20]!K04079|4|3e-13|76.6|pvu:PHAVU_004G064200g|molecular chaperone HtpG	gi|947059796|gb|KRH09202.1|	0	hypothetical protein GLYMA_16G202600 [Glycine max]
Glyma.16G202800.1	gma-miR1513b	2.5	1.5	-	K01915|1|6e-20|99.0|mtr:MTR_2g021250|glutamine synthetase [EC:6.3.1.2]!K15030|2|4e-17|89.7|brp:103856145|translation initiation factor 3 subunit M!K01889|3|3e-15|83.6|tcc:TCM_020258|phenylalanyl-tRNA synthetase alpha chain [EC:6.1.1.20]!K04079|4|8e-09|62.0|pvu:PHAVU_004G051500g|molecular chaperone HtpG	gi|947059799|gb|KRH09205.1|	0	hypothetical protein GLYMA_16G202800, partial [Glycine max]
Glyma.16G202900.1	gma-miR1513b	2.5	1.5	-	K01915|1|6e-22|105|mtr:MTR_2g021250|glutamine synthetase [EC:6.3.1.2]!K01889|2|1e-17|91.7|tcc:TCM_020258|phenylalanyl-tRNA synthetase alpha chain [EC:6.1.1.20]!K15030|3|3e-16|86.7|brp:103856145|translation initiation factor 3 subunit M!K04079|4|1e-13|77.8|pvu:PHAVU_004G064200g|molecular chaperone HtpG	gi|947059800|gb|KRH09206.1|	0	hypothetical protein GLYMA_16G202900 [Glycine max]
Glyma.16G203000.1	gma-miR1513b	3	1.5	-	K01915|1|3e-20|100|mtr:MTR_2g021250|glutamine synthetase [EC:6.3.1.2]!K01889|2|4e-18|92.8|tcc:TCM_020258|phenylalanyl-tRNA synthetase alpha chain [EC:6.1.1.20]!K15030|3|3e-16|86.7|brp:103856145|translation initiation factor 3 subunit M!K04079|4|2e-13|77.0|pvu:PHAVU_004G064200g|molecular chaperone HtpG	gi|947059801|gb|KRH09207.1|	0	hypothetical protein GLYMA_16G203000 [Glycine max]
Glyma.17G017600.1	gma-miR1513b	2	1	-	K01915|1|3e-16|87.0|mtr:MTR_2g021250|glutamine synthetase [EC:6.3.1.2]!K01889|2|9e-14|79.0|tcc:TCM_020258|phenylalanyl-tRNA synthetase alpha chain [EC:6.1.1.20]!K15030|3|2e-13|78.2|brp:103856145|translation initiation factor 3 subunit M!K17302|4|2e-11|70.9|mtr:MTR_4g006350|coatomer, subunit beta'!K08955|5|1e-10|68.6|mtr:MTR_5g074850|ATP-dependent metalloprotease [EC:3.4.24.-]	gi|356563620|ref|XP_003550059.1|	0	PREDICTED: F-box/kelch-repeat protein At3g23880-like [Glycine max]
Glyma.17G018300.1	gma-miR1513b	2	1	-	K01889|1|8e-12|71.6|tcc:TCM_020258|phenylalanyl-tRNA synthetase alpha chain [EC:6.1.1.20]!K01915|2|2e-08|60.1|mtr:MTR_2g021250|glutamine synthetase [EC:6.3.1.2]	gi|947052682|gb|KRH02135.1|	0	hypothetical protein GLYMA_17G018300, partial [Glycine max]
Glyma.17G021300.1	gma-miR1513b	3	1.5	-	K01889|1|7e-06|51.6|tcc:TCM_020258|phenylalanyl-tRNA synthetase alpha chain [EC:6.1.1.20]	gi|734319367|gb|KHN03407.1|	6.93002e-44	F-box protein [Glycine soja]
Glyma.17G162200.1	gma-miR1513b	3	1.5	-	K01915|1|2e-11|70.9|mtr:MTR_2g021250|glutamine synthetase [EC:6.3.1.2]!K01889|2|6e-11|69.3|tcc:TCM_020258|phenylalanyl-tRNA synthetase alpha chain [EC:6.1.1.20]!K06268|3|7e-08|58.9|mtr:MTR_1g016430|serine/threonine-protein phosphatase 2B regulatory subunit!K08955|4|5e-07|56.2|mtr:MTR_5g074850|ATP-dependent metalloprotease [EC:3.4.24.-]	gi|571540388|ref|XP_006601469.1|	0	PREDICTED: F-box/kelch-repeat protein At3g23880-like [Glycine max]
Glyma.18G274900.1	gma-miR1513b	3	2	-	K01915|1|7e-17|89.4|mtr:MTR_2g021250|glutamine synthetase [EC:6.3.1.2]!K01889|2|9e-12|72.4|tcc:TCM_020258|phenylalanyl-tRNA synthetase alpha chain [EC:6.1.1.20]!K15030|3|3e-10|67.4|brp:103856145|translation initiation factor 3 subunit M!K04079|4|1e-09|65.5|pvu:PHAVU_004G064200g|molecular chaperone HtpG	gi|571552450|ref|XP_006603598.1|	0	PREDICTED: F-box/kelch-repeat protein At3g23880-like [Glycine max]
Glyma.13G339800.1	gma-miR1513b	4	NA	GO:0044464,GO:0015291,GO:0015893,	K03327|1|2e-06|55.5|vcn:VOLCADRAFT_66930|multidrug resistance protein, MATE family	gi|947074239|gb|KRH23130.1|	0	hypothetical protein GLYMA_13G339800 [Glycine max]
Glyma.13G339800.2	gma-miR1513b	4	NA	GO:0044464,GO:0015291,GO:0015893,	K03327|1|2e-06|55.5|vcn:VOLCADRAFT_66930|multidrug resistance protein, MATE family	gi|571495662|ref|XP_006593314.1|	0	PREDICTED: aluminum-activated citrate transporter isoform X1 [Glycine max]
Glyma.16G019200.2	gma-miR1513b	4	NA	GO:0005488,GO:0004518,GO:0006259,	-	gi|947056975|gb|KRH06381.1|	5.31106e-129	hypothetical protein GLYMA_16G019200 [Glycine max]
Glyma.08G233900.1	gma-miR1513b	4	NA	-	K19589|1|3e-82|116|mtr:MTR_4g024860|release factor glutamine methyltransferase [EC:2.1.1.297]	gi|734436591|gb|KHN48197.1|	0	Pentatricopeptide repeat-containing protein [Glycine soja]
Glyma.07G050300.1	gma-miR1513b	4	NA	GO:0005488,GO:0004518,GO:0006259,	-	gi|947099323|gb|KRH47815.1|	8.60215e-172	hypothetical protein GLYMA_07G050300 [Glycine max]
Glyma.16G019200.1	gma-miR1513b	4	NA	GO:0005488,GO:0004518,GO:0006259,	-	gi|947056974|gb|KRH06380.1|	1.1175e-175	hypothetical protein GLYMA_16G019200 [Glycine max]
Glyma.07G247000.1	gma-miR1513b	NA	2.5	-	K01889|1|1e-21|104|tcc:TCM_020258|phenylalanyl-tRNA synthetase alpha chain [EC:6.1.1.20]!K01915|2|3e-18|93.6|mtr:MTR_2g021250|glutamine synthetase [EC:6.3.1.2]!K04079|3|5e-16|85.9|pvu:PHAVU_004G051500g|molecular chaperone HtpG!K15030|5|2e-14|80.9|brp:103856145|translation initiation factor 3 subunit M	gi|356519966|ref|XP_003528639.1|	0	PREDICTED: F-box/kelch-repeat protein At3g06240-like [Glycine max]
Glyma.09G198900.1	gma-miR1513b	NA	2.5	-	K19027|1|1e-07|57.8|smo:SELMODRAFT_443317|zinc finger FYVE domain-containing protein 26	gi|356531345|ref|XP_003534238.1|	2.53659e-89	PREDICTED: dirigent protein 19-like [Glycine max]
Glyma.01G160500.1	gma-miR1513b	NA	2.5	-	-	gi|947128711|gb|KRH76565.1|	4.43169e-147	hypothetical protein GLYMA_01G160500 [Glycine max]
Glyma.03G084200.1	gma-miR1513b	NA	2.5	-	-	gi|571444853|ref|XP_003520981.2|	0	PREDICTED: membrane protein of ER body 2-like [Glycine max]
Glyma.01G232700.1	gma-miR1513c	3	1.5	-	K01915|1|4e-22|106|mtr:MTR_2g021250|glutamine synthetase [EC:6.3.1.2]!K01889|2|6e-20|99.0|tcc:TCM_020258|phenylalanyl-tRNA synthetase alpha chain [EC:6.1.1.20]!K15030|3|9e-16|85.1|brp:103856145|translation initiation factor 3 subunit M!K04079|4|4e-14|79.7|pvu:PHAVU_004G064200g|molecular chaperone HtpG	gi|571437766|ref|XP_006574314.1|	0	PREDICTED: F-box/kelch-repeat protein At3g06240-like [Glycine max]
Glyma.03G139100.1	gma-miR1513c	3.5	2.5	-	K04773|1|2e-07|59.7|mtr:MTR_4g114810|protease IV [EC:3.4.21.-]	gi|356503458|ref|XP_003520525.1|	0	PREDICTED: oligopeptide transporter 5-like [Glycine max]
Glyma.04G213100.1	gma-miR1513c	3	1.8	-	K11000|1|0.0|3342|cam:101514158|callose synthase [EC:2.4.1.-]	gi|947115742|gb|KRH64044.1|	0	hypothetical protein GLYMA_04G213100 [Glycine max]
Glyma.06G016300.1	gma-miR1513c	3	1.5	-	K01889|1|2e-11|70.1|tcc:TCM_020258|phenylalanyl-tRNA synthetase alpha chain [EC:6.1.1.20]!K01915|2|2e-06|53.5|mtr:MTR_2g021250|glutamine synthetase [EC:6.3.1.2]	gi|947103201|gb|KRH51584.1|	2.24928e-154	hypothetical protein GLYMA_06G016300 [Glycine max]
Glyma.06G197000.1	gma-miR1513c	2.5	1.5	-	K01915|1|1e-14|81.6|mtr:MTR_2g021250|glutamine synthetase [EC:6.3.1.2]!K01889|2|1e-12|74.7|tcc:TCM_020258|phenylalanyl-tRNA synthetase alpha chain [EC:6.1.1.20]!K15030|3|1e-07|57.8|brp:103856145|translation initiation factor 3 subunit M!K06268|4|6e-07|55.8|mtr:MTR_1g016430|serine/threonine-protein phosphatase 2B regulatory subunit	gi|947106219|gb|KRH54602.1|	0	hypothetical protein GLYMA_06G197000 [Glycine max]
Glyma.06G197100.1	gma-miR1513c	3	1.5	-	K01889|1|4e-19|96.3|tcc:TCM_020258|phenylalanyl-tRNA synthetase alpha chain [EC:6.1.1.20]!K15030|2|1e-18|94.4|brp:103856145|translation initiation factor 3 subunit M!K01915|3|2e-16|87.4|mtr:MTR_2g021250|glutamine synthetase [EC:6.3.1.2]!K06268|4|4e-06|53.1|mtr:MTR_1g016430|serine/threonine-protein phosphatase 2B regulatory subunit	gi|571463252|ref|XP_006582548.1|	0	PREDICTED: F-box/kelch-repeat protein At3g23880-like [Glycine max]
Glyma.06G197200.1	gma-miR1513c	3	1.5	-	K15030|1|2e-11|70.9|brp:103856145|translation initiation factor 3 subunit M!K08955|2|4e-07|56.6|mtr:MTR_5g074850|ATP-dependent metalloprotease [EC:3.4.24.-]!K01915|3|8e-07|55.5|mtr:MTR_2g021250|glutamine synthetase [EC:6.3.1.2]!K17302|4|1e-06|54.7|mtr:MTR_4g006350|coatomer, subunit beta'	gi|571463254|ref|XP_006582549.1|	0	PREDICTED: F-box/kelch-repeat protein At3g23880-like [Glycine max]
Glyma.07G050300.1	gma-miR1513c	4	2.5	GO:0005488,GO:0004518,GO:0006259,	-	gi|947099323|gb|KRH47815.1|	8.60215e-172	hypothetical protein GLYMA_07G050300 [Glycine max]
Glyma.07G148300.1	gma-miR1513c	2	1	-	K15030|1|6e-10|65.9|brp:103856145|translation initiation factor 3 subunit M!K01915|2|3e-08|60.1|mtr:MTR_2g021250|glutamine synthetase [EC:6.3.1.2]	gi|955328531|ref|XP_014632934.1|	0	PREDICTED: F-box/kelch-repeat protein At3g23880-like [Glycine max]
Glyma.07G187200.1	gma-miR1513c	1	0.5	-	K01889|1|1e-13|78.2|tcc:TCM_020258|phenylalanyl-tRNA synthetase alpha chain [EC:6.1.1.20]!K15030|2|1e-13|78.2|brp:103856145|translation initiation factor 3 subunit M!K01915|3|4e-12|72.8|mtr:MTR_2g021250|glutamine synthetase [EC:6.3.1.2]!K04079|4|6e-12|72.4|pvu:PHAVU_004G051500g|molecular chaperone HtpG	gi|947101417|gb|KRH49909.1|	0	hypothetical protein GLYMA_07G187200 [Glycine max]
Glyma.07G255600.1	gma-miR1513c	3	1.5	-	-	gi|947102511|gb|KRH51003.1|	1.02183e-42	hypothetical protein GLYMA_07G255600 [Glycine max]
Glyma.08G098000.1	gma-miR1513c	3	1.5	-	K15030|1|3e-18|94.0|brp:103856145|translation initiation factor 3 subunit M!K01889|2|3e-17|90.9|tcc:TCM_020258|phenylalanyl-tRNA synthetase alpha chain [EC:6.1.1.20]!K01915|3|6e-16|86.3|mtr:MTR_2g021250|glutamine synthetase [EC:6.3.1.2]!K04079|4|3e-14|80.9|pvu:PHAVU_004G050300g|molecular chaperone HtpG!K17302|5|3e-13|77.4|mtr:MTR_4g006350|coatomer, subunit beta'	gi|356525096|ref|XP_003531163.1|	0	PREDICTED: F-box/kelch-repeat protein At3g06240-like [Glycine max]
Glyma.08G098000.2	gma-miR1513c	3	1.5	-	K15030|1|3e-18|94.0|brp:103856145|translation initiation factor 3 subunit M!K01889|2|3e-17|90.9|tcc:TCM_020258|phenylalanyl-tRNA synthetase alpha chain [EC:6.1.1.20]!K01915|3|6e-16|86.3|mtr:MTR_2g021250|glutamine synthetase [EC:6.3.1.2]!K04079|4|3e-14|80.9|pvu:PHAVU_004G050300g|molecular chaperone HtpG!K17302|5|3e-13|77.4|mtr:MTR_4g006350|coatomer, subunit beta'	gi|356525096|ref|XP_003531163.1|	0	PREDICTED: F-box/kelch-repeat protein At3g06240-like [Glycine max]
Glyma.08G098000.3	gma-miR1513c	3	1.5	-	K15030|1|3e-18|94.0|brp:103856145|translation initiation factor 3 subunit M!K01889|2|2e-17|90.9|tcc:TCM_020258|phenylalanyl-tRNA synthetase alpha chain [EC:6.1.1.20]!K01915|3|5e-16|86.3|mtr:MTR_2g021250|glutamine synthetase [EC:6.3.1.2]!K04079|4|2e-14|80.9|pvu:PHAVU_004G050300g|molecular chaperone HtpG!K17302|5|3e-13|77.4|mtr:MTR_4g006350|coatomer, subunit beta'	gi|356525096|ref|XP_003531163.1|	0	PREDICTED: F-box/kelch-repeat protein At3g06240-like [Glycine max]
Glyma.08G251600.1	gma-miR1513c	3	1.5	-	K15030|1|9e-12|72.4|brp:103856145|translation initiation factor 3 subunit M	gi|571473057|ref|XP_006585809.1|	0	PREDICTED: F-box/kelch-repeat protein At3g23880-like [Glycine max]
Glyma.08G251800.1	gma-miR1513c	3	1.5	-	K01915|1|2e-15|84.0|mtr:MTR_2g021250|glutamine synthetase [EC:6.3.1.2]!K15030|2|8e-15|82.0|brp:103856145|translation initiation factor 3 subunit M	gi|734429358|gb|KHN45107.1|	0	F-box/kelch-repeat protein [Glycine soja]
Glyma.08G252200.1	gma-miR1513c	3	1.5	-	-	gi|947096534|gb|KRH45119.1|	8.51115e-120	hypothetical protein GLYMA_08G252200, partial [Glycine max]
Glyma.08G252300.1	gma-miR1513c	3	1.5	-	K01915|1|1e-14|82.8|mtr:MTR_2g021250|glutamine synthetase [EC:6.3.1.2]!K15030|2|5e-09|64.3|brp:103856145|translation initiation factor 3 subunit M!K01889|3|6e-09|63.9|tcc:TCM_020258|phenylalanyl-tRNA synthetase alpha chain [EC:6.1.1.20]!K04079|4|9e-08|60.1|pvu:PHAVU_004G051500g|molecular chaperone HtpG	gi|734429353|gb|KHN45102.1|	0	F-box/kelch-repeat protein [Glycine soja]
Glyma.08G252300.2	gma-miR1513c	3	1.5	-	K01915|1|1e-14|82.8|mtr:MTR_2g021250|glutamine synthetase [EC:6.3.1.2]!K15030|2|4e-09|64.3|brp:103856145|translation initiation factor 3 subunit M!K01889|3|5e-09|63.9|tcc:TCM_020258|phenylalanyl-tRNA synthetase alpha chain [EC:6.1.1.20]!K04079|4|7e-08|60.1|pvu:PHAVU_004G051500g|molecular chaperone HtpG	gi|734429353|gb|KHN45102.1|	0	F-box/kelch-repeat protein [Glycine soja]
Glyma.08G252300.3	gma-miR1513c	3	1.5	-	K01915|1|1e-14|82.8|mtr:MTR_2g021250|glutamine synthetase [EC:6.3.1.2]!K15030|2|4e-09|64.3|brp:103856145|translation initiation factor 3 subunit M!K01889|3|5e-09|63.9|tcc:TCM_020258|phenylalanyl-tRNA synthetase alpha chain [EC:6.1.1.20]!K04079|4|7e-08|60.1|pvu:PHAVU_004G051500g|molecular chaperone HtpG	gi|734429353|gb|KHN45102.1|	0	F-box/kelch-repeat protein [Glycine soja]
Glyma.09G073300.1	gma-miR1513c	4	1.5	-	K14488|1|5e-92|338|gmx:100527570|SAUR family protein	gi|571475498|ref|XP_006586657.1|	1.35345e-94	PREDICTED: uncharacterized protein LOC100527570 isoform X1 [Glycine max]
Glyma.10G132100.1	gma-miR1513c	4	2	-	K15030|1|9e-11|68.6|brp:103856145|translation initiation factor 3 subunit M!K01889|2|1e-10|68.2|tcc:TCM_020258|phenylalanyl-tRNA synthetase alpha chain [EC:6.1.1.20]!K06268|3|6e-07|55.8|mtr:MTR_1g016430|serine/threonine-protein phosphatase 2B regulatory subunit	gi|571485994|ref|XP_006590134.1|	0	PREDICTED: F-box/kelch-repeat protein At3g06240-like [Glycine max]
Glyma.13G109000.1	gma-miR1513c	4	2	-	K05387|1|1e-07|58.5|mdm:103413415|glutamate receptor, ionotropic, plant	gi|734381796|gb|KHN23383.1|	9.48955e-22	F-box/kelch-repeat protein [Glycine soja]
Glyma.14G028000.1	gma-miR1513c	4	2	-	-	gi|571506777|ref|XP_006595753.1|	8.78086e-47	PREDICTED: transcription factor PAR1-like [Glycine max]
Glyma.15G182300.1	gma-miR1513c	4	1.5	-	K14488|1|6e-71|153|gmx:100527570|SAUR family protein	gi|571475498|ref|XP_006586657.1|	3.54187e-84	PREDICTED: uncharacterized protein LOC100527570 isoform X1 [Glycine max]
Glyma.16G019200.1	gma-miR1513c	4	2.5	GO:0005488,GO:0004518,GO:0006259,	-	gi|947056974|gb|KRH06380.1|	1.1175e-175	hypothetical protein GLYMA_16G019200 [Glycine max]
Glyma.16G019200.2	gma-miR1513c	4	2.5	GO:0005488,GO:0004518,GO:0006259,	-	gi|947056975|gb|KRH06381.1|	5.31106e-129	hypothetical protein GLYMA_16G019200 [Glycine max]
Glyma.16G202600.1	gma-miR1513c	3	1.5	-	K15030|1|1e-19|98.2|brp:103856145|translation initiation factor 3 subunit M!K01915|2|8e-18|92.0|mtr:MTR_2g021250|glutamine synthetase [EC:6.3.1.2]!K01889|3|3e-14|80.1|tcc:TCM_020258|phenylalanyl-tRNA synthetase alpha chain [EC:6.1.1.20]!K04079|4|3e-13|76.6|pvu:PHAVU_004G064200g|molecular chaperone HtpG	gi|947059796|gb|KRH09202.1|	0	hypothetical protein GLYMA_16G202600 [Glycine max]
Glyma.16G202800.1	gma-miR1513c	3.5	2	-	K01915|1|6e-20|99.0|mtr:MTR_2g021250|glutamine synthetase [EC:6.3.1.2]!K15030|2|4e-17|89.7|brp:103856145|translation initiation factor 3 subunit M!K01889|3|3e-15|83.6|tcc:TCM_020258|phenylalanyl-tRNA synthetase alpha chain [EC:6.1.1.20]!K04079|4|8e-09|62.0|pvu:PHAVU_004G051500g|molecular chaperone HtpG	gi|947059799|gb|KRH09205.1|	0	hypothetical protein GLYMA_16G202800, partial [Glycine max]
Glyma.16G202900.1	gma-miR1513c	3.5	2	-	K01915|1|6e-22|105|mtr:MTR_2g021250|glutamine synthetase [EC:6.3.1.2]!K01889|2|1e-17|91.7|tcc:TCM_020258|phenylalanyl-tRNA synthetase alpha chain [EC:6.1.1.20]!K15030|3|3e-16|86.7|brp:103856145|translation initiation factor 3 subunit M!K04079|4|1e-13|77.8|pvu:PHAVU_004G064200g|molecular chaperone HtpG	gi|947059800|gb|KRH09206.1|	0	hypothetical protein GLYMA_16G202900 [Glycine max]
Glyma.16G203000.1	gma-miR1513c	4	2	-	K01915|1|3e-20|100|mtr:MTR_2g021250|glutamine synthetase [EC:6.3.1.2]!K01889|2|4e-18|92.8|tcc:TCM_020258|phenylalanyl-tRNA synthetase alpha chain [EC:6.1.1.20]!K15030|3|3e-16|86.7|brp:103856145|translation initiation factor 3 subunit M!K04079|4|2e-13|77.0|pvu:PHAVU_004G064200g|molecular chaperone HtpG	gi|947059801|gb|KRH09207.1|	0	hypothetical protein GLYMA_16G203000 [Glycine max]
Glyma.17G017600.1	gma-miR1513c	3	1.5	-	K01915|1|3e-16|87.0|mtr:MTR_2g021250|glutamine synthetase [EC:6.3.1.2]!K01889|2|9e-14|79.0|tcc:TCM_020258|phenylalanyl-tRNA synthetase alpha chain [EC:6.1.1.20]!K15030|3|2e-13|78.2|brp:103856145|translation initiation factor 3 subunit M!K17302|4|2e-11|70.9|mtr:MTR_4g006350|coatomer, subunit beta'!K08955|5|1e-10|68.6|mtr:MTR_5g074850|ATP-dependent metalloprotease [EC:3.4.24.-]	gi|356563620|ref|XP_003550059.1|	0	PREDICTED: F-box/kelch-repeat protein At3g23880-like [Glycine max]
Glyma.17G018300.1	gma-miR1513c	3	1.5	-	K01889|1|8e-12|71.6|tcc:TCM_020258|phenylalanyl-tRNA synthetase alpha chain [EC:6.1.1.20]!K01915|2|2e-08|60.1|mtr:MTR_2g021250|glutamine synthetase [EC:6.3.1.2]	gi|947052682|gb|KRH02135.1|	0	hypothetical protein GLYMA_17G018300, partial [Glycine max]
Glyma.17G021300.1	gma-miR1513c	4	2	-	K01889|1|7e-06|51.6|tcc:TCM_020258|phenylalanyl-tRNA synthetase alpha chain [EC:6.1.1.20]	gi|734319367|gb|KHN03407.1|	6.93002e-44	F-box protein [Glycine soja]
Glyma.17G162200.1	gma-miR1513c	4	2	-	K01915|1|2e-11|70.9|mtr:MTR_2g021250|glutamine synthetase [EC:6.3.1.2]!K01889|2|6e-11|69.3|tcc:TCM_020258|phenylalanyl-tRNA synthetase alpha chain [EC:6.1.1.20]!K06268|3|7e-08|58.9|mtr:MTR_1g016430|serine/threonine-protein phosphatase 2B regulatory subunit!K08955|4|5e-07|56.2|mtr:MTR_5g074850|ATP-dependent metalloprotease [EC:3.4.24.-]	gi|571540388|ref|XP_006601469.1|	0	PREDICTED: F-box/kelch-repeat protein At3g23880-like [Glycine max]
Glyma.18G171700.1	gma-miR1513c	4	2.5	-	K04733|1|0.0|905|gmx:100798806|interleukin-1 receptor-associated kinase 4 [EC:2.7.11.1]!K13430|3|4e-151|535|csv:101222872|serine/threonine-protein kinase PBS1 [EC:2.7.11.1]	gi|947050272|gb|KRG99800.1|	0	hypothetical protein GLYMA_18G171700 [Glycine max]
Glyma.18G171700.2	gma-miR1513c	4	2.5	-	K04733|1|0.0|825|gmx:100798806|interleukin-1 receptor-associated kinase 4 [EC:2.7.11.1]!K13430|3|5e-155|548|csv:101222872|serine/threonine-protein kinase PBS1 [EC:2.7.11.1]	gi|955382536|ref|XP_014625846.1|	0	PREDICTED: serine/threonine-protein kinase At3g07070-like [Glycine max]
Glyma.18G274900.1	gma-miR1513c	4	2	-	K01915|1|7e-17|89.4|mtr:MTR_2g021250|glutamine synthetase [EC:6.3.1.2]!K01889|2|9e-12|72.4|tcc:TCM_020258|phenylalanyl-tRNA synthetase alpha chain [EC:6.1.1.20]!K15030|3|3e-10|67.4|brp:103856145|translation initiation factor 3 subunit M!K04079|4|1e-09|65.5|pvu:PHAVU_004G064200g|molecular chaperone HtpG	gi|571552450|ref|XP_006603598.1|	0	PREDICTED: F-box/kelch-repeat protein At3g23880-like [Glycine max]
Glyma.19G077600.1	gma-miR1513c	2.5	2	-	K07953|1|1e-21|106|vvi:100266574|GTP-binding protein SAR1 [EC:3.6.5.-]	gi|356571425|ref|XP_003553877.1|	0	PREDICTED: AUGMIN subunit 6-like [Glycine max]
Glyma.19G077600.2	gma-miR1513c	2.5	2	-	K07953|1|8e-22|106|vvi:100266574|GTP-binding protein SAR1 [EC:3.6.5.-]	gi|947044713|gb|KRG94342.1|	0	hypothetical protein GLYMA_19G077600 [Glycine max]
Glyma.10G169000.1	gma-miR1513c	4	NA	-	K13156|1|0.0|1188|gmx:100803944|U11/U12 small nuclear ribonucleoprotein 48 kDa protein	gi|356533672|ref|XP_003535384.1|	0	PREDICTED: U11/U12 small nuclear ribonucleoprotein 48 kDa protein [Glycine max]
Glyma.10G169000.2	gma-miR1513c	4	NA	-	K13156|1|0.0|1188|gmx:100803944|U11/U12 small nuclear ribonucleoprotein 48 kDa protein	gi|356533672|ref|XP_003535384.1|	0	PREDICTED: U11/U12 small nuclear ribonucleoprotein 48 kDa protein [Glycine max]
Glyma.10G169000.4	gma-miR1513c	4	NA	-	K13156|1|0.0|1188|gmx:100803944|U11/U12 small nuclear ribonucleoprotein 48 kDa protein	gi|356533672|ref|XP_003535384.1|	0	PREDICTED: U11/U12 small nuclear ribonucleoprotein 48 kDa protein [Glycine max]
Glyma.10G019000.1	gma-miR1513c	4	NA	GO:0031224,GO:0017111,GO:0016628,GO:0015405,GO:0032559,GO:0006810,GO:0009207,	K05665|1|0.0|1723|sita:101781364|ATP-binding cassette, subfamily C (CFTR/MRP), member 1	gi|356536723|ref|XP_003536885.1|	0	PREDICTED: ABC transporter C family member 4-like [Glycine max]
Glyma.10G169000.8	gma-miR1513c	4	NA	-	K13156|1|0.0|1188|gmx:100803944|U11/U12 small nuclear ribonucleoprotein 48 kDa protein	gi|356533672|ref|XP_003535384.1|	0	PREDICTED: U11/U12 small nuclear ribonucleoprotein 48 kDa protein [Glycine max]
Glyma.10G034800.2	gma-miR1513c	4	NA	-	K08504|1|2e-59|229|gmx:100500028|blocked early in transport 1	gi|571495786|ref|XP_006593375.1|	1.31006e-58	PREDICTED: uncharacterized protein LOC100500329 isoform X2 [Glycine max]
Glyma.20G153600.1	gma-miR1513c	4	NA	GO:0009536,GO:0046872,GO:0016868,GO:0019318,	K01835|1|0.0|1165|gmx:100778321|phosphoglucomutase [EC:5.4.2.2]	gi|356575914|ref|XP_003556081.1|	0	PREDICTED: phosphoglucomutase, chloroplastic [Glycine max]
Glyma.17G140900.1	gma-miR1513c	4	NA	-	-	gi|959092286|ref|NP_001304337.1|	1.60646e-81	leukocyte receptor cluster member 1 homolog [Glycine max]
Glyma.12G229600.1	gma-miR1513c	4	NA	-	-	gi|955355963|ref|XP_014620682.1|	1.72131e-108	PREDICTED: uncharacterized protein LOC100804033 isoform X1 [Glycine max]
Glyma.10G169000.3	gma-miR1513c	4	NA	-	K13156|1|0.0|1188|gmx:100803944|U11/U12 small nuclear ribonucleoprotein 48 kDa protein	gi|356533672|ref|XP_003535384.1|	0	PREDICTED: U11/U12 small nuclear ribonucleoprotein 48 kDa protein [Glycine max]
Glyma.20G153600.2	gma-miR1513c	4	NA	GO:0009536,GO:0046872,GO:0016868,GO:0019318,	K01835|1|0.0|1008|gmx:100778321|phosphoglucomutase [EC:5.4.2.2]	gi|947041694|gb|KRG91418.1|	0	hypothetical protein GLYMA_20G153600 [Glycine max]
Glyma.07G175300.1	gma-miR1513c	3	NA	-	K10767|1|6e-32|140|sbi:SORBI_06g033940|alkylated DNA repair protein alkB homolog 5 [EC:1.14.11.-]	gi|571466764|ref|XP_006583757.1|	0	PREDICTED: uncharacterized protein LOC100781773 [Glycine max]
Glyma.11G219400.1	gma-miR1513c	3.5	NA	-	K00051|1|3e-12|73.9|obr:102709764|malate dehydrogenase (NADP+) [EC:1.1.1.82]	gi|734365988|gb|KHN17924.1|	4.80851e-162	Expansin-A3 [Glycine soja]
Glyma.17G167700.1	gma-miR1513c	3.5	NA	-	K14505|1|0.0|671|gmx:100785030|cyclin D3, plant	gi|356563576|ref|XP_003550037.1|	0	PREDICTED: cyclin-D3-2-like [Glycine max]
Glyma.05G097300.1	gma-miR1513c	3.5	NA	-	K14505|1|0.0|691|gmx:100805075|cyclin D3, plant	gi|356511899|ref|XP_003524659.1|	0	PREDICTED: cyclin-D3-2 [Glycine max]
Glyma.13G121100.1	gma-miR1513c	3.5	NA	-	K08504|1|2e-64|246|gmx:100500028|blocked early in transport 1	gi|571495786|ref|XP_006593375.1|	4.69291e-64	PREDICTED: uncharacterized protein LOC100500329 isoform X2 [Glycine max]
Glyma.18G113200.1	gma-miR1513c	NA	2.5	-	-	gi|947049472|gb|KRG99000.1|	2.1448e-69	hypothetical protein GLYMA_18G113200 [Glycine max]
Glyma.08G308000.2	gma-miR1513c	NA	2.2	GO:0031224,	-	gi|947097439|gb|KRH46024.1|	3.27814e-142	hypothetical protein GLYMA_08G308000 [Glycine max]
Glyma.06G126700.4	gma-miR1513c	NA	2.5	GO:0016765,GO:0006596,	K00797|1|0.0|710|gmx:100815244|spermidine synthase [EC:2.5.1.16]	gi|356516027|ref|XP_003526698.1|	0	PREDICTED: spermine synthase-like [Glycine max]
Glyma.10G227400.3	gma-miR1513c	NA	2.2	-	K05666|1|0.0|2829|gmx:100817665|ATP-binding cassette, subfamily C (CFTR/MRP), member 2	gi|356535814|ref|XP_003536438.1|	0	PREDICTED: ABC transporter C family member 10-like isoform X2 [Glycine max]
Glyma.10G227400.2	gma-miR1513c	NA	2.2	-	K05666|1|0.0|2829|gmx:100817665|ATP-binding cassette, subfamily C (CFTR/MRP), member 2	gi|356535814|ref|XP_003536438.1|	0	PREDICTED: ABC transporter C family member 10-like isoform X2 [Glycine max]
Glyma.06G126700.2	gma-miR1513c	NA	2.5	GO:0016765,GO:0006596,	K00797|1|0.0|710|gmx:100815244|spermidine synthase [EC:2.5.1.16]	gi|356516027|ref|XP_003526698.1|	0	PREDICTED: spermine synthase-like [Glycine max]
Glyma.15G169300.1	gma-miR1513c	NA	2.2	-	K17894|1|2e-07|57.8|sita:101775857|GATA-binding protein 2	gi|356556282|ref|XP_003546455.1|	6.94869e-164	PREDICTED: putative GATA transcription factor 22 [Glycine max]
Glyma.10G227400.1	gma-miR1513c	NA	2.2	-	K05666|1|0.0|2829|gmx:100817665|ATP-binding cassette, subfamily C (CFTR/MRP), member 2	gi|356535814|ref|XP_003536438.1|	0	PREDICTED: ABC transporter C family member 10-like isoform X2 [Glycine max]
Glyma.07G154200.1	gma-miR1513c	NA	2.5	GO:0005504,	K14486|1|5e-24|114|mus:103992811|auxin response factor	gi|955331251|ref|XP_014633510.1|	4.23859e-105	PREDICTED: A-agglutinin anchorage subunit-like isoform X2 [Glycine max]
Glyma.17G055200.2	gma-miR1513c	NA	2.2	-	K17894|1|1e-06|55.1|sita:101775857|GATA-binding protein 2	gi|356564796|ref|XP_003550634.1|	8.14662e-131	PREDICTED: GATA transcription factor 21-like isoform X1 [Glycine max]
Glyma.11G144800.9	gma-miR1513c	NA	2.5	GO:0004672,GO:0032559,GO:0006464,	K04730|1|4e-134|480|bdi:100831438|interleukin-1 receptor-associated kinase 1 [EC:2.7.11.1]!K04733|2|2e-126|455|cmo:103501969|interleukin-1 receptor-associated kinase 4 [EC:2.7.11.1]	gi|351727637|ref|NP_001235120.1|	0	protein kinase family protein precursor [Glycine max]
Glyma.10G227400.4	gma-miR1513c	NA	2.2	-	K05666|1|0.0|2829|gmx:100817665|ATP-binding cassette, subfamily C (CFTR/MRP), member 2	gi|356535814|ref|XP_003536438.1|	0	PREDICTED: ABC transporter C family member 10-like isoform X2 [Glycine max]
Glyma.20G118200.1	gma-miR1513c	NA	2.5	-	K04730|1|4e-77|290|cmo:103495768|interleukin-1 receptor-associated kinase 1 [EC:2.7.11.1]!K04733|2|1e-69|265|dosa:Os01t0819100-01|interleukin-1 receptor-associated kinase 4 [EC:2.7.11.1]	gi|955391109|ref|XP_014627772.1|	0	PREDICTED: probable leucine-rich repeat receptor-like protein kinase At1g68400 [Glycine max]
Glyma.20G165000.2	gma-miR1513c	NA	2.2	-	K05666|1|0.0|2628|gmx:100817665|ATP-binding cassette, subfamily C (CFTR/MRP), member 2	gi|734432787|gb|KHN46433.1|	0	ABC transporter C family member 10 [Glycine soja]
Glyma.10G227300.3	gma-miR1513c	NA	2.2	-	K05666|1|0.0|2353|gmx:100817665|ATP-binding cassette, subfamily C (CFTR/MRP), member 2	gi|571484256|ref|XP_006589503.1|	0	PREDICTED: ABC transporter C family member 10-like [Glycine max]
Glyma.18G085500.1	gma-miR1513c	NA	2.2	GO:0008081,GO:0044238,	K01126|1|2e-162|574|pop:POPTR_0001s371701|glycerophosphoryl diester phosphodiesterase [EC:3.1.4.46]	gi|955386253|ref|XP_014626757.1|	0	PREDICTED: glycerophosphodiester phosphodiesterase GDPDL3-like isoform X1 [Glycine max]
Glyma.11G082200.2	gma-miR1513c	NA	2.5	-	K17535|1|1e-179|630|rcu:RCOM_1599780|serine/threonine-protein kinase TNNI3K [EC:2.7.11.1]	gi|356538347|ref|XP_003537665.1|	0	PREDICTED: serine/threonine-protein kinase STY17-like isoform X1 [Glycine max]
Glyma.11G190000.1	gma-miR1513c	NA	2.5	-	K04730|1|4e-13|79.0|mdm:103432288|interleukin-1 receptor-associated kinase 1 [EC:2.7.11.1]!K11643|2|2e-07|60.1|smo:SELMODRAFT_158748|chromodomain-helicase-DNA-binding protein 4 [EC:3.6.4.12]!K11642|3|2e-07|60.1|fve:101294831|chromodomain-helicase-DNA-binding protein 3 [EC:3.6.4.12]!K10896|4|4e-07|59.3|mpp:MICPUCDRAFT_57576|fanconi anemia group M protein	gi|356541435|ref|XP_003539182.1|	0	PREDICTED: uncharacterized protein LOC100796377 [Glycine max]
Glyma.13G103900.1	gma-miR1513c	NA	2.2	-	K17894|1|2e-06|55.1|sita:101775857|GATA-binding protein 2	gi|356550705|ref|XP_003543725.1|	6.77871e-136	PREDICTED: GATA transcription factor 21-like [Glycine max]
Glyma.18G085500.3	gma-miR1513c	NA	2.2	GO:0008081,GO:0044238,	K01126|1|9e-155|548|pop:POPTR_0001s371701|glycerophosphoryl diester phosphodiesterase [EC:3.1.4.46]	gi|955386255|ref|XP_014626758.1|	0	PREDICTED: glycerophosphodiester phosphodiesterase GDPDL3-like isoform X2 [Glycine max]
Glyma.18G085500.2	gma-miR1513c	NA	2.2	GO:0008081,GO:0044238,	K01126|1|2e-162|574|pop:POPTR_0001s371701|glycerophosphoryl diester phosphodiesterase [EC:3.1.4.46]	gi|947049096|gb|KRG98624.1|	0	hypothetical protein GLYMA_18G085500 [Glycine max]
Glyma.16G172600.1	gma-miR1513c	NA	2.2	-	K05666|1|0.0|2819|gmx:100787314|ATP-binding cassette, subfamily C (CFTR/MRP), member 2	gi|955376531|ref|XP_014624584.1|	0	PREDICTED: ABC transporter C family member 10-like isoform X1 [Glycine max]
Glyma.16G111200.1	gma-miR1513c	NA	2.5	-	K10406|1|3e-77|291|fve:101305609|kinesin family member C2/C3	gi|356559177|ref|XP_003547877.1|	0	PREDICTED: kinesin-like calmodulin-binding protein homolog [Glycine max]
Glyma.02G079600.1	gma-miR1513c	NA	2.5	-	K01889|1|4e-22|105|tcc:TCM_020258|phenylalanyl-tRNA synthetase alpha chain [EC:6.1.1.20]!K01915|2|2e-17|90.1|mtr:MTR_2g021250|glutamine synthetase [EC:6.3.1.2]!K15030|3|3e-16|86.7|brp:103856145|translation initiation factor 3 subunit M!K04079|4|1e-09|64.7|pvu:PHAVU_004G051500g|molecular chaperone HtpG	gi|947122057|gb|KRH70263.1|	0	hypothetical protein GLYMA_02G079600 [Glycine max]
Glyma.02G297300.1	gma-miR1513c	NA	2.5	-	K10352|1|3e-16|87.8|cam:101505698|myosin heavy chain!K12619|3|5e-12|73.6|bdi:100823403|5'-3' exoribonuclease 2 [EC:3.1.13.-]	gi|356499425|ref|XP_003518541.1|	0	PREDICTED: truncated FRIGIDA-like protein 1 [Glycine max]
Glyma.10G227300.2	gma-miR1513c	NA	2.2	-	K05666|1|0.0|2353|gmx:100817665|ATP-binding cassette, subfamily C (CFTR/MRP), member 2	gi|571484256|ref|XP_006589503.1|	0	PREDICTED: ABC transporter C family member 10-like [Glycine max]
Glyma.16G172400.5	gma-miR1513c	NA	2.2	-	K05666|1|0.0|1556|gmx:100786761|ATP-binding cassette, subfamily C (CFTR/MRP), member 2	gi|947059353|gb|KRH08759.1|	0	hypothetical protein GLYMA_16G172400 [Glycine max]
Glyma.20G165000.1	gma-miR1513c	NA	2.2	-	K05666|1|0.0|2628|gmx:100817665|ATP-binding cassette, subfamily C (CFTR/MRP), member 2	gi|734432787|gb|KHN46433.1|	0	ABC transporter C family member 10 [Glycine soja]
Glyma.06G181700.2	gma-miR1513c	NA	2.5	-	K09756|1|6e-115|309|gmx:100794342|serine carboxypeptidase-like 19 [EC:3.4.16.- 2.3.1.91]!K16296|5|7e-113|318|gmx:100792006|serine carboxypeptidase-like clade I [EC:3.4.16.-]	gi|947106000|gb|KRH54383.1|	8.74874e-158	hypothetical protein GLYMA_06G181700 [Glycine max]
Glyma.10G227300.5	gma-miR1513c	NA	2.2	-	K05666|1|0.0|2353|gmx:100817665|ATP-binding cassette, subfamily C (CFTR/MRP), member 2	gi|571484256|ref|XP_006589503.1|	0	PREDICTED: ABC transporter C family member 10-like [Glycine max]
Glyma.16G172400.3	gma-miR1513c	NA	2.2	-	K05666|1|0.0|2895|gmx:100786761|ATP-binding cassette, subfamily C (CFTR/MRP), member 2	gi|947059349|gb|KRH08755.1|	0	hypothetical protein GLYMA_16G172400 [Glycine max]
Glyma.13G042700.1	gma-miR1513c	NA	2.5	-	-	gi|947069285|gb|KRH18176.1|	0	hypothetical protein GLYMA_13G042700 [Glycine max]
Glyma.20G002100.1	gma-miR1513c	NA	2.5	-	-	gi|947039393|gb|KRG89117.1|	1.28973e-26	hypothetical protein GLYMA_20G002100 [Glycine max]
Glyma.19G255100.9	gma-miR1513c	NA	2.5	-	-	gi|955389732|ref|XP_014627545.1|	0	PREDICTED: uncharacterized protein LOC100790575 isoform X1 [Glycine max]
Glyma.17G055200.1	gma-miR1513c	NA	2.2	-	K17894|1|2e-06|55.1|sita:101775857|GATA-binding protein 2	gi|356564796|ref|XP_003550634.1|	5.65909e-133	PREDICTED: GATA transcription factor 21-like isoform X1 [Glycine max]
Glyma.03G122600.1	gma-miR1514a-3p	4	2.5	-	K14638|1|3e-09|62.4|pvu:PHAVU_001G119000g|solute carrier family 15 (peptide/histidine transporter), member 3/4	gi|947118445|gb|KRH66694.1|	8.57645e-34	hypothetical protein GLYMA_03G122600 [Glycine max]
Glyma.03G172200.2	gma-miR1514a-3p	4	2.5	GO:0006412,	K03254|1|0.0|1225|gmx:100803796|translation initiation factor 3 subunit A	gi|356505122|ref|XP_003521341.1|	0	PREDICTED: eukaryotic translation initiation factor 3 subunit A-like [Glycine max]
Glyma.07G246900.1	gma-miR1514a-3p	3.5	2	-	K08592|1|0.0|938|gmx:100805645|sentrin-specific protease 1 [EC:3.4.22.68]	gi|571467731|ref|XP_006584024.1|	0	PREDICTED: ubiquitin-like-specific protease ESD4 isoform X1 [Glycine max]
Glyma.07G246900.10	gma-miR1514a-3p	3.5	2	-	K08592|1|0.0|923|gmx:100805645|sentrin-specific protease 1 [EC:3.4.22.68]	gi|947102336|gb|KRH50828.1|	0	hypothetical protein GLYMA_07G246900 [Glycine max]
Glyma.07G246900.12	gma-miR1514a-3p	3.5	2	-	K08592|1|0.0|899|gmx:100805645|sentrin-specific protease 1 [EC:3.4.22.68]	gi|571467731|ref|XP_006584024.1|	0	PREDICTED: ubiquitin-like-specific protease ESD4 isoform X1 [Glycine max]
Glyma.12G157700.2	gma-miR1514a-3p	4	2	-	K08073|1|0.0|759|gmx:100796730|bifunctional polynucleotide phosphatase/kinase [EC:3.1.3.32 2.7.1.78]	gi|356543217|ref|XP_003540059.1|	0	PREDICTED: polynucleotide 3'-phosphatase ZDP-like isoform X3 [Glycine max]
Glyma.13G354300.1	gma-miR1514a-3p	3.5	2.5	-	K17964|1|1e-51|205|pda:103707812|leucine-rich PPR motif-containing protein, mitochondrial	gi|947074502|gb|KRH23393.1|	0	hypothetical protein GLYMA_13G354300 [Glycine max]
Glyma.13G354300.2	gma-miR1514a-3p	3.5	2.5	-	K17964|1|2e-51|205|pda:103707812|leucine-rich PPR motif-containing protein, mitochondrial	gi|571505279|ref|XP_006595472.1|	0	PREDICTED: putative pentatricopeptide repeat-containing protein At5g65820, partial [Glycine max]
Glyma.15G042500.1	gma-miR1514a-3p	2.5	1.5	-	K15397|1|0.0|897|gmx:100790992|3-ketoacyl-CoA synthase [EC:2.3.1.199]	gi|571515730|ref|XP_003547033.2|	0	PREDICTED: 3-ketoacyl-CoA synthase 12-like [Glycine max]
Glyma.19G173100.1	gma-miR1514a-3p	4	2.5	GO:0006412,	K03254|1|0.0|1214|gmx:100782598|translation initiation factor 3 subunit A	gi|734316938|gb|KHN02420.1|	0	Eukaryotic translation initiation factor 3 subunit A [Glycine soja]
Glyma.20G052900.1	gma-miR1514a-3p	4	2.5	-	K17609|1|2e-13|79.0|mdm:103421379|nucleoredoxin [EC:1.8.1.8]	gi|358248186|ref|NP_001240090.1|	0	uncharacterized protein LOC100818773 [Glycine max]
Glyma.15G063700.1	gma-miR1514a-3p	4	NA	-	-	gi|947061433|gb|KRH10694.1|	3.73823e-38	hypothetical protein GLYMA_15G063700 [Glycine max]
Glyma.13G082900.1	gma-miR1514a-3p	3.5	NA	-	-	gi|947069904|gb|KRH18795.1|	8.15714e-33	hypothetical protein GLYMA_13G082900 [Glycine max]
Glyma.17G020000.1	gma-miR1514a-3p	3	NA	-	-	gi|734319377|gb|KHN03417.1|	2.46279e-29	hypothetical protein glysoja_004443 [Glycine soja]
Glyma.07G175600.1	gma-miR1514a-3p	3.5	NA	-	K00111|1|3e-17|89.4|gmx:100796146|glycerol-3-phosphate dehydrogenase [EC:1.1.5.3]	gi|947101245|gb|KRH49737.1|	3.49278e-56	hypothetical protein GLYMA_07G175600 [Glycine max]
Glyma.06G095600.1	gma-miR1514a-3p	NA	2.5	-	K08596|1|0.0|1630|gmx:100800444|sentrin-specific protease 7 [EC:3.4.22.68]	gi|947104547|gb|KRH52930.1|	0	hypothetical protein GLYMA_06G095600 [Glycine max]
Glyma.04G093800.1	gma-miR1514a-3p	NA	2.5	-	K08596|1|0.0|1847|gmx:100800444|sentrin-specific protease 7 [EC:3.4.22.68]	gi|571449894|ref|XP_006578272.1|	0	PREDICTED: probable ubiquitin-like-specific protease 2B isoform X1 [Glycine max]
Glyma.06G095600.2	gma-miR1514a-3p	NA	2.5	-	K08596|1|0.0|1623|gmx:100800444|sentrin-specific protease 7 [EC:3.4.22.68]	gi|947104546|gb|KRH52929.1|	0	hypothetical protein GLYMA_06G095600 [Glycine max]
Glyma.04G194900.2	gma-miR1514a-3p	NA	2.5	-	K03231|1|2e-91|338|mtr:MTR_1g101870|elongation factor 1-alpha!K13254|2|2e-57|225|cmo:103483336|spastin [EC:3.6.4.3]	gi|947115452|gb|KRH63754.1|	0	hypothetical protein GLYMA_04G194900 [Glycine max]
Glyma.06G171000.1	gma-miR1514a-3p	NA	2.5	-	K03231|1|6e-92|340|mtr:MTR_1g101870|elongation factor 1-alpha!K13254|2|3e-58|228|cmo:103483336|spastin [EC:3.6.4.3]	gi|356516565|ref|XP_003526964.1|	0	PREDICTED: uncharacterized protein LOC100778164 isoform X4 [Glycine max]
Glyma.04G093800.2	gma-miR1514a-3p	NA	2.5	-	K08596|1|0.0|1734|gmx:100800444|sentrin-specific protease 7 [EC:3.4.22.68]	gi|571449896|ref|XP_006578273.1|	0	PREDICTED: probable ubiquitin-like-specific protease 2B isoform X2 [Glycine max]
Glyma.04G093800.3	gma-miR1514a-3p	NA	2.5	-	K08596|1|0.0|1796|gmx:100800444|sentrin-specific protease 7 [EC:3.4.22.68]	gi|947113911|gb|KRH62213.1|	0	hypothetical protein GLYMA_04G093800 [Glycine max]
Glyma.04G194900.1	gma-miR1514a-3p	NA	2.5	-	K03231|1|5e-92|340|mtr:MTR_1g101870|elongation factor 1-alpha!K13254|2|3e-57|225|cmo:103483336|spastin [EC:3.6.4.3]	gi|356508800|ref|XP_003523142.1|	0	PREDICTED: uncharacterized protein LOC100780098 isoform X3 [Glycine max]
Glyma.06G171000.2	gma-miR1514a-3p	NA	2.5	-	K03231|1|6e-92|340|mtr:MTR_1g101870|elongation factor 1-alpha!K13254|2|3e-58|228|cmo:103483336|spastin [EC:3.6.4.3]	gi|947105813|gb|KRH54196.1|	0	hypothetical protein GLYMA_06G171000 [Glycine max]
Glyma.09G008800.1	gma-miR1514a-3p	NA	2.5	-	K12483|1|0.0|1026|gmx:100809091|EH domain-containing protein 1	gi|571475768|ref|XP_006586764.1|	0	PREDICTED: EH domain-containing protein 1-like [Glycine max]
Glyma.05G002500.1	gma-miR1514a-5p	3.5	2.5	GO:0044424,GO:0016772,GO:0032559,GO:0006796,	K16190|1|0.0|707|gmx:100793412|glucuronokinase [EC:2.7.1.43]	gi|947108201|gb|KRH56527.1|	0	hypothetical protein GLYMA_05G002500 [Glycine max]
Glyma.07G048000.1	gma-miR1514a-5p	1	0.5	-	-	gi|356520204|ref|XP_003528754.1|	0	PREDICTED: NAC domain-containing protein 92-like [Glycine max]
Glyma.07G048000.2	gma-miR1514a-5p	1	0.5	-	-	gi|947099257|gb|KRH47749.1|	0	hypothetical protein GLYMA_07G048000 [Glycine max]
Glyma.07G048100.1	gma-miR1514a-5p	1	0.5	-	K13126|1|4e-06|53.5|fve:101312606|polyadenylate-binding protein	gi|356520206|ref|XP_003528755.1|	0	PREDICTED: NAC domain-containing protein 14-like [Glycine max]
Glyma.08G018900.1	gma-miR1514a-5p	4	2.5	-	K13447|1|0.0|1753|gmx:100801077|respiratory burst oxidase [EC:1.6.3.- 1.11.1.-]	gi|356528819|ref|XP_003532995.1|	0	PREDICTED: respiratory burst oxidase homolog protein A-like [Glycine max]
Glyma.15G226100.1	gma-miR1514a-5p	4	2.5	-	K19613|1|0.0|665|mtr:MTR_3g018980|leucine-rich repeat protein SHOC2!K15078|4|2e-146|521|rcu:RCOM_1122050|structure-specific endonuclease subunit SLX1 [EC:3.6.1.-]	gi|955366628|ref|XP_014623006.1|	0	PREDICTED: putative disease resistance protein At3g14460 [Glycine max]
Glyma.16G016600.1	gma-miR1514a-5p	1	0.5	-	K13126|1|3e-07|58.9|fve:101312606|polyadenylate-binding protein	gi|356560211|ref|XP_003548387.1|	0	PREDICTED: NAC domain-containing protein 102-like [Glycine max]
Glyma.16G016700.1	gma-miR1514a-5p	1	0.5	-	K13126|1|3e-06|54.7|fve:101312606|polyadenylate-binding protein	gi|571524759|ref|XP_006598860.1|	0	PREDICTED: NAC domain-containing protein 69-like [Glycine max]
Glyma.16G152800.1	gma-miR1514a-5p	4	2.5	-	K17710|1|2e-87|324|ppp:PHYPADRAFT_140042|pentatricopeptide repeat domain-containing protein 1	gi|947059081|gb|KRH08487.1|	0	hypothetical protein GLYMA_16G152800 [Glycine max]
Glyma.U023900.1	gma-miR1514a-5p	4	2.5	-	K03231|1|2e-58|229|mtr:MTR_5g037350|elongation factor 1-alpha!K07562|2|1e-51|206|mtr:MTR_5g011470|nonsense-mediated mRNA decay protein 3!K15014|3|1e-44|183|gmx:100801604|solute carrier family 29 (equilibrative nucleoside transporter), member 1/2/3	gi|77563563|gb|ABB00038.1|	4.82596e-109	reverse transcriptase family member [Glycine max]
Glyma.17G010600.2	gma-miR1514a-5p	4	NA	-	K15601|1|0.0|1634|gmx:100797860|lysine-specific demethylase 3 [EC:1.14.11.-]	gi|955379500|ref|XP_014625273.1|	0	PREDICTED: lysine-specific demethylase JMJ25-like isoform X1 [Glycine max]
Glyma.17G010600.1	gma-miR1514a-5p	4	NA	-	K15601|1|0.0|1604|gmx:100797860|lysine-specific demethylase 3 [EC:1.14.11.-]	gi|955379500|ref|XP_014625273.1|	0	PREDICTED: lysine-specific demethylase JMJ25-like isoform X1 [Glycine max]
Glyma.17G010600.4	gma-miR1514a-5p	4	NA	-	K15601|1|0.0|1634|gmx:100797860|lysine-specific demethylase 3 [EC:1.14.11.-]	gi|955379500|ref|XP_014625273.1|	0	PREDICTED: lysine-specific demethylase JMJ25-like isoform X1 [Glycine max]
Glyma.17G010600.3	gma-miR1514a-5p	4	NA	-	K15601|1|0.0|1634|gmx:100797860|lysine-specific demethylase 3 [EC:1.14.11.-]	gi|955379500|ref|XP_014625273.1|	0	PREDICTED: lysine-specific demethylase JMJ25-like isoform X1 [Glycine max]
Glyma.08G057200.3	gma-miR1514a-5p	3.5	NA	-	K18669|1|1e-57|226|vcn:VOLCADRAFT_61790|dual specificity tyrosine-phosphorylation-regulated kinase 2/3/4 [EC:2.7.12.1]!K18670|5|4e-52|208|csl:COCSUDRAFT_10317|dual specificity protein kinase YAK1 [EC:2.7.12.1]	gi|571470096|ref|XP_006584918.1|	0	PREDICTED: uncharacterized protein LOC100802148 isoform X2 [Glycine max]
Glyma.08G057200.2	gma-miR1514a-5p	3.5	NA	-	K18669|1|1e-57|226|vcn:VOLCADRAFT_61790|dual specificity tyrosine-phosphorylation-regulated kinase 2/3/4 [EC:2.7.12.1]!K18670|5|4e-52|208|csl:COCSUDRAFT_10317|dual specificity protein kinase YAK1 [EC:2.7.12.1]	gi|571470096|ref|XP_006584918.1|	0	PREDICTED: uncharacterized protein LOC100802148 isoform X2 [Glycine max]
Glyma.08G057200.4	gma-miR1514a-5p	3.5	NA	-	K18669|1|1e-57|226|vcn:VOLCADRAFT_61790|dual specificity tyrosine-phosphorylation-regulated kinase 2/3/4 [EC:2.7.12.1]!K18670|5|3e-52|208|csl:COCSUDRAFT_10317|dual specificity protein kinase YAK1 [EC:2.7.12.1]	gi|571470096|ref|XP_006584918.1|	0	PREDICTED: uncharacterized protein LOC100802148 isoform X2 [Glycine max]
Glyma.17G045400.3	gma-miR1514a-5p	NA	2.5	-	-	gi|947053098|gb|KRH02551.1|	0	hypothetical protein GLYMA_17G045400 [Glycine max]
Glyma.19G051800.1	gma-miR1514a-5p	NA	2.5	-	K14491|1|5e-35|128|gmx:100793391|two-component response regulator ARR-B family	gi|734358497|gb|KHN14876.1|	6.70745e-65	Two-component response regulator ARR1 [Glycine soja]
Glyma.15G030500.8	gma-miR1514a-5p	NA	2.5	-	-	gi|571515302|ref|XP_006597236.1|	0	PREDICTED: uncharacterized protein LOC102670361 isoform X2 [Glycine max]
Glyma.18G011200.1	gma-miR1514a-5p	NA	2.5	-	K10400|1|1e-16|91.3|egu:105034794|kinesin family member 15!K09291|4|3e-15|86.3|egu:105050294|nucleoprotein TPR	gi|571542159|ref|XP_006601914.1|	0	PREDICTED: myosin-11-like isoform X2 [Glycine max]
Glyma.17G113700.2	gma-miR1514a-5p	NA	2.5	GO:0004672,GO:0032559,GO:0006464,GO:0023052,	K07198|1|0.0|851|gmx:100784786|5'-AMP-activated protein kinase, catalytic alpha subunit [EC:2.7.11.11]	gi|947054233|gb|KRH03686.1|	0	hypothetical protein GLYMA_17G113700 [Glycine max]
Glyma.20G117700.1	gma-miR1514a-5p	2.5	NA	-	-	gi|947041129|gb|KRG90853.1|	2.96257e-32	hypothetical protein GLYMA_20G117700 [Glycine max]
Glyma.17G045400.1	gma-miR1514a-5p	NA	2.5	-	-	gi|734365380|gb|KHN17759.1|	0	Polyphosphoinositide phosphatase [Glycine soja]
Glyma.16G130200.1	gma-miR1514a-5p	NA	2.5	-	K13126|1|4e-16|87.0|fve:101312606|polyadenylate-binding protein!K02437|2|3e-08|60.8|pxb:103941124|glycine cleavage system H protein!K05941|3|4e-07|57.4|mdm:103435918|glutathione gamma-glutamylcysteinyltransferase [EC:2.3.2.15]!K00162|4|1e-06|55.5|obr:102719045|pyruvate dehydrogenase E1 component beta subunit [EC:1.2.4.1]	gi|356559318|ref|XP_003547947.1|	0	PREDICTED: NAC domain-containing protein 105-like [Glycine max]
Glyma.18G011200.2	gma-miR1514a-5p	NA	2.5	-	K10400|1|1e-16|91.3|egu:105034794|kinesin family member 15!K09291|4|3e-15|86.3|egu:105050294|nucleoprotein TPR	gi|571542159|ref|XP_006601914.1|	0	PREDICTED: myosin-11-like isoform X2 [Glycine max]
Glyma.U010800.1	gma-miR1514a-5p	NA	2.5	-	-	gi|356541356|ref|XP_003539143.1|	0	PREDICTED: uncharacterized protein At2g24330-like [Glycine max]
Glyma.14G041800.2	gma-miR1514a-5p	NA	2.5	-	-	gi|955363682|ref|XP_003545492.2|	0	PREDICTED: uncharacterized protein LOC778156 [Glycine max]
Glyma.17G045400.2	gma-miR1514a-5p	NA	2.5	-	-	gi|571533642|ref|XP_006600425.1|	0	PREDICTED: phosphoinositide phosphatase SAC3-like isoform X3 [Glycine max]
Glyma.20G150300.1	gma-miR1514a-5p	NA	2.5	GO:0003677,GO:0006351,	K09419|1|0.0|746|gmx:100809515|heat shock transcription factor, other eukaryote	gi|356574431|ref|XP_003555351.1|	0	PREDICTED: heat stress transcription factor A-6b-like [Glycine max]
Glyma.15G245800.1	gma-miR1514a-5p	NA	2.5	-	K11000|1|0.0|3733|gmx:100799445|callose synthase [EC:2.4.1.-]	gi|571521380|ref|XP_006598152.1|	0	PREDICTED: putative callose synthase 8 [Glycine max]
Glyma.15G030500.3	gma-miR1514a-5p	NA	2.5	-	-	gi|571515302|ref|XP_006597236.1|	0	PREDICTED: uncharacterized protein LOC102670361 isoform X2 [Glycine max]
Glyma.05G000800.1	gma-miR1514a-5p	NA	2.5	-	-	gi|351724235|ref|NP_001236027.1|	5.66095e-39	uncharacterized protein LOC100500554 [Glycine max]
Glyma.18G011200.3	gma-miR1514a-5p	NA	2.5	-	K10400|1|1e-16|91.3|egu:105034794|kinesin family member 15!K09291|4|3e-15|86.3|egu:105050294|nucleoprotein TPR	gi|571542159|ref|XP_006601914.1|	0	PREDICTED: myosin-11-like isoform X2 [Glycine max]
Glyma.02G274300.2	gma-miR1514a-5p	NA	2.5	-	-	gi|356499269|ref|XP_003518464.1|	0	PREDICTED: uncharacterized protein LOC100809444 [Glycine max]
Glyma.03G005000.5	gma-miR1514a-5p	NA	2.5	GO:0043232,GO:0006897,	K19241|1|8e-73|275|fve:101313909|engulfment and cell motility protein 3!K18985|2|1e-50|201|vcn:VOLCADRAFT_109569|engulfment and cell motility protein 2	gi|356503958|ref|XP_003520766.1|	2.17954e-175	PREDICTED: ELMO domain-containing protein A-like [Glycine max]
Glyma.10G258400.2	gma-miR1514a-5p	NA	2.5	-	-	gi|571484669|ref|XP_006589620.1|	0	PREDICTED: QWRF motif-containing protein 2-like isoform X1 [Glycine max]
Glyma.17G201100.1	gma-miR1514a-5p	NA	2.5	-	-	gi|356561905|ref|XP_003549217.1|	0	PREDICTED: uncharacterized protein At2g24330-like [Glycine max]
Glyma.15G030500.6	gma-miR1514a-5p	NA	2.5	-	-	gi|571515290|ref|XP_006597233.1|	0	PREDICTED: uncharacterized protein LOC102670361 isoform X1 [Glycine max]
Glyma.17G113700.1	gma-miR1514a-5p	NA	2.5	GO:0004672,GO:0032559,GO:0006464,GO:0023052,	K07198|1|0.0|858|gmx:100784786|5'-AMP-activated protein kinase, catalytic alpha subunit [EC:2.7.11.11]	gi|356563005|ref|XP_003549757.1|	0	PREDICTED: CBL-interacting serine/threonine-protein kinase 24 [Glycine max]
Glyma.18G011200.4	gma-miR1514a-5p	NA	2.5	-	K10400|1|9e-17|91.3|egu:105034794|kinesin family member 15!K09291|4|3e-15|86.3|egu:105050294|nucleoprotein TPR	gi|571542159|ref|XP_006601914.1|	0	PREDICTED: myosin-11-like isoform X2 [Glycine max]
Glyma.15G030500.4	gma-miR1514a-5p	NA	2.5	-	-	gi|571515290|ref|XP_006597233.1|	0	PREDICTED: uncharacterized protein LOC102670361 isoform X1 [Glycine max]
Glyma.07G125300.2	gma-miR1514a-5p	NA	2.5	-	K03021|1|0.0|2120|gmx:100818991|DNA-directed RNA polymerase III subunit RPC2 [EC:2.7.7.6]	gi|947100506|gb|KRH48998.1|	0	hypothetical protein GLYMA_07G125300 [Glycine max]
Glyma.10G258400.3	gma-miR1514a-5p	NA	2.5	-	-	gi|356536117|ref|XP_003536586.1|	0	PREDICTED: QWRF motif-containing protein 2-like isoform X2 [Glycine max]
Glyma.17G045400.4	gma-miR1514a-5p	NA	2.5	-	-	gi|947053097|gb|KRH02550.1|	0	hypothetical protein GLYMA_17G045400 [Glycine max]
Glyma.20G041000.1	gma-miR1514a-5p	NA	2.5	-	-	gi|955394315|ref|XP_014628476.1|	6.04263e-168	PREDICTED: uncharacterized protein LOC100778686 isoform X1 [Glycine max]
Glyma.15G030500.1	gma-miR1514a-5p	NA	2.5	-	-	gi|571515290|ref|XP_006597233.1|	0	PREDICTED: uncharacterized protein LOC102670361 isoform X1 [Glycine max]
Glyma.15G030500.5	gma-miR1514a-5p	NA	2.5	-	-	gi|571515302|ref|XP_006597236.1|	0	PREDICTED: uncharacterized protein LOC102670361 isoform X2 [Glycine max]
Glyma.15G030500.7	gma-miR1514a-5p	NA	2.5	-	-	gi|571515290|ref|XP_006597233.1|	0	PREDICTED: uncharacterized protein LOC102670361 isoform X1 [Glycine max]
Glyma.03G122600.1	gma-miR1514b-3p	4	2.5	-	K14638|1|3e-09|62.4|pvu:PHAVU_001G119000g|solute carrier family 15 (peptide/histidine transporter), member 3/4	gi|947118445|gb|KRH66694.1|	8.57645e-34	hypothetical protein GLYMA_03G122600 [Glycine max]
Glyma.03G172200.2	gma-miR1514b-3p	4	2.5	GO:0006412,	K03254|1|0.0|1225|gmx:100803796|translation initiation factor 3 subunit A	gi|356505122|ref|XP_003521341.1|	0	PREDICTED: eukaryotic translation initiation factor 3 subunit A-like [Glycine max]
Glyma.07G246900.1	gma-miR1514b-3p	3.5	2	-	K08592|1|0.0|938|gmx:100805645|sentrin-specific protease 1 [EC:3.4.22.68]	gi|571467731|ref|XP_006584024.1|	0	PREDICTED: ubiquitin-like-specific protease ESD4 isoform X1 [Glycine max]
Glyma.07G246900.10	gma-miR1514b-3p	3.5	2	-	K08592|1|0.0|923|gmx:100805645|sentrin-specific protease 1 [EC:3.4.22.68]	gi|947102336|gb|KRH50828.1|	0	hypothetical protein GLYMA_07G246900 [Glycine max]
Glyma.07G246900.12	gma-miR1514b-3p	3.5	2	-	K08592|1|0.0|899|gmx:100805645|sentrin-specific protease 1 [EC:3.4.22.68]	gi|571467731|ref|XP_006584024.1|	0	PREDICTED: ubiquitin-like-specific protease ESD4 isoform X1 [Glycine max]
Glyma.12G157700.2	gma-miR1514b-3p	4	2	-	K08073|1|0.0|759|gmx:100796730|bifunctional polynucleotide phosphatase/kinase [EC:3.1.3.32 2.7.1.78]	gi|356543217|ref|XP_003540059.1|	0	PREDICTED: polynucleotide 3'-phosphatase ZDP-like isoform X3 [Glycine max]
Glyma.13G354300.1	gma-miR1514b-3p	3.5	2.5	-	K17964|1|1e-51|205|pda:103707812|leucine-rich PPR motif-containing protein, mitochondrial	gi|947074502|gb|KRH23393.1|	0	hypothetical protein GLYMA_13G354300 [Glycine max]
Glyma.13G354300.2	gma-miR1514b-3p	3.5	2.5	-	K17964|1|2e-51|205|pda:103707812|leucine-rich PPR motif-containing protein, mitochondrial	gi|571505279|ref|XP_006595472.1|	0	PREDICTED: putative pentatricopeptide repeat-containing protein At5g65820, partial [Glycine max]
Glyma.15G042500.1	gma-miR1514b-3p	2.5	1.5	-	K15397|1|0.0|897|gmx:100790992|3-ketoacyl-CoA synthase [EC:2.3.1.199]	gi|571515730|ref|XP_003547033.2|	0	PREDICTED: 3-ketoacyl-CoA synthase 12-like [Glycine max]
Glyma.19G173100.1	gma-miR1514b-3p	4	2.5	GO:0006412,	K03254|1|0.0|1214|gmx:100782598|translation initiation factor 3 subunit A	gi|734316938|gb|KHN02420.1|	0	Eukaryotic translation initiation factor 3 subunit A [Glycine soja]
Glyma.20G052900.1	gma-miR1514b-3p	4	2.5	-	K17609|1|2e-13|79.0|mdm:103421379|nucleoredoxin [EC:1.8.1.8]	gi|358248186|ref|NP_001240090.1|	0	uncharacterized protein LOC100818773 [Glycine max]
Glyma.15G063700.1	gma-miR1514b-3p	4	NA	-	-	gi|947061433|gb|KRH10694.1|	3.73823e-38	hypothetical protein GLYMA_15G063700 [Glycine max]
Glyma.12G237400.2	gma-miR1514b-3p	4	NA	-	-	gi|955354195|ref|XP_014620334.1|	0	PREDICTED: protein DETOXIFICATION 43-like [Glycine max]
Glyma.17G020000.1	gma-miR1514b-3p	3	NA	-	-	gi|734319377|gb|KHN03417.1|	2.46279e-29	hypothetical protein glysoja_004443 [Glycine soja]
Glyma.13G082900.1	gma-miR1514b-3p	3.5	NA	-	-	gi|947069904|gb|KRH18795.1|	8.15714e-33	hypothetical protein GLYMA_13G082900 [Glycine max]
Glyma.07G175600.1	gma-miR1514b-3p	3.5	NA	-	K00111|1|3e-17|89.4|gmx:100796146|glycerol-3-phosphate dehydrogenase [EC:1.1.5.3]	gi|947101245|gb|KRH49737.1|	3.49278e-56	hypothetical protein GLYMA_07G175600 [Glycine max]
Glyma.06G171000.2	gma-miR1514b-3p	NA	2.5	-	K03231|1|6e-92|340|mtr:MTR_1g101870|elongation factor 1-alpha!K13254|2|3e-58|228|cmo:103483336|spastin [EC:3.6.4.3]	gi|947105813|gb|KRH54196.1|	0	hypothetical protein GLYMA_06G171000 [Glycine max]
Glyma.04G093800.1	gma-miR1514b-3p	NA	2.5	-	K08596|1|0.0|1847|gmx:100800444|sentrin-specific protease 7 [EC:3.4.22.68]	gi|571449894|ref|XP_006578272.1|	0	PREDICTED: probable ubiquitin-like-specific protease 2B isoform X1 [Glycine max]
Glyma.04G194900.3	gma-miR1514b-3p	NA	2.5	-	K03231|1|4e-92|340|mtr:MTR_1g101870|elongation factor 1-alpha!K13254|2|3e-57|225|cmo:103483336|spastin [EC:3.6.4.3]	gi|947115453|gb|KRH63755.1|	0	hypothetical protein GLYMA_04G194900 [Glycine max]
Glyma.04G093800.3	gma-miR1514b-3p	NA	2.5	-	K08596|1|0.0|1796|gmx:100800444|sentrin-specific protease 7 [EC:3.4.22.68]	gi|947113911|gb|KRH62213.1|	0	hypothetical protein GLYMA_04G093800 [Glycine max]
Glyma.06G171000.1	gma-miR1514b-3p	NA	2.5	-	K03231|1|6e-92|340|mtr:MTR_1g101870|elongation factor 1-alpha!K13254|2|3e-58|228|cmo:103483336|spastin [EC:3.6.4.3]	gi|356516565|ref|XP_003526964.1|	0	PREDICTED: uncharacterized protein LOC100778164 isoform X4 [Glycine max]
Glyma.04G194900.2	gma-miR1514b-3p	NA	2.5	-	K03231|1|2e-91|338|mtr:MTR_1g101870|elongation factor 1-alpha!K13254|2|2e-57|225|cmo:103483336|spastin [EC:3.6.4.3]	gi|947115452|gb|KRH63754.1|	0	hypothetical protein GLYMA_04G194900 [Glycine max]
Glyma.04G093800.2	gma-miR1514b-3p	NA	2.5	-	K08596|1|0.0|1734|gmx:100800444|sentrin-specific protease 7 [EC:3.4.22.68]	gi|571449896|ref|XP_006578273.1|	0	PREDICTED: probable ubiquitin-like-specific protease 2B isoform X2 [Glycine max]
Glyma.09G008800.1	gma-miR1514b-3p	NA	2.5	-	K12483|1|0.0|1026|gmx:100809091|EH domain-containing protein 1	gi|571475768|ref|XP_006586764.1|	0	PREDICTED: EH domain-containing protein 1-like [Glycine max]
Glyma.06G095600.2	gma-miR1514b-3p	NA	2.5	-	K08596|1|0.0|1623|gmx:100800444|sentrin-specific protease 7 [EC:3.4.22.68]	gi|947104546|gb|KRH52929.1|	0	hypothetical protein GLYMA_06G095600 [Glycine max]
Glyma.01G178500.1	gma-miR1514b-5p	4	2.5	-	-	gi|356496801|ref|XP_003517254.1|	0	PREDICTED: calcium uniporter protein 2, mitochondrial-like [Glycine max]
Glyma.01G178500.2	gma-miR1514b-5p	4	2.5	-	-	gi|356496801|ref|XP_003517254.1|	0	PREDICTED: calcium uniporter protein 2, mitochondrial-like [Glycine max]
Glyma.02G071600.1	gma-miR1514b-5p	4	2.5	-	K17964|1|6e-110|400|gmx:100811379|leucine-rich PPR motif-containing protein, mitochondrial	gi|571439082|ref|XP_006574752.1|	0	PREDICTED: pentatricopeptide repeat-containing protein At4g13650-like [Glycine max]
Glyma.02G071600.2	gma-miR1514b-5p	4	2.5	-	K17964|1|6e-110|400|gmx:100811379|leucine-rich PPR motif-containing protein, mitochondrial	gi|571439082|ref|XP_006574752.1|	0	PREDICTED: pentatricopeptide repeat-containing protein At4g13650-like [Glycine max]
Glyma.02G071600.3	gma-miR1514b-5p	4	2.5	-	K17964|1|6e-110|400|gmx:100811379|leucine-rich PPR motif-containing protein, mitochondrial	gi|571439082|ref|XP_006574752.1|	0	PREDICTED: pentatricopeptide repeat-containing protein At4g13650-like [Glycine max]
Glyma.02G071600.4	gma-miR1514b-5p	4	2.5	-	K17964|1|6e-110|400|gmx:100811379|leucine-rich PPR motif-containing protein, mitochondrial	gi|571439082|ref|XP_006574752.1|	0	PREDICTED: pentatricopeptide repeat-containing protein At4g13650-like [Glycine max]
Glyma.03G169000.5	gma-miR1514b-5p	4	2.5	-	K17985|1|0.0|1522|gmx:100794246|activating molecule in BECN1-regulated autophagy protein 1	gi|955312419|ref|XP_014629327.1|	0	PREDICTED: uncharacterized protein LOC100794246 [Glycine max]
Glyma.05G002500.1	gma-miR1514b-5p	3.5	2.5	GO:0044424,GO:0016772,GO:0032559,GO:0006796,	K16190|1|0.0|707|gmx:100793412|glucuronokinase [EC:2.7.1.43]	gi|947108201|gb|KRH56527.1|	0	hypothetical protein GLYMA_05G002500 [Glycine max]
Glyma.06G090800.1	gma-miR1514b-5p	4	2.5	GO:0031224,GO:0004871,GO:0004713,GO:0016628,GO:0032559,GO:0006464,	K00924|1|0.0|652|tcc:TCM_029800|	gi|356515665|ref|XP_003526519.1|	0	PREDICTED: receptor-like protein kinase HAIKU2 [Glycine max]
Glyma.06G189500.1	gma-miR1514b-5p	4	2	-	K15710|1|5e-52|207|smo:SELMODRAFT_444519|E3 ubiquitin-protein ligase SHPRH [EC:3.6.4.- 2.3.2.27]!K17964|4|2e-45|185|smo:SELMODRAFT_77588|leucine-rich PPR motif-containing protein, mitochondrial	gi|356516744|ref|XP_003527053.1|	0	PREDICTED: pentatricopeptide repeat-containing protein At1g18900-like isoform X1 [Glycine max]
Glyma.06G189500.2	gma-miR1514b-5p	4	2	-	K15710|1|5e-52|207|smo:SELMODRAFT_444519|E3 ubiquitin-protein ligase SHPRH [EC:3.6.4.- 2.3.2.27]!K17964|4|2e-45|185|smo:SELMODRAFT_77588|leucine-rich PPR motif-containing protein, mitochondrial	gi|356516744|ref|XP_003527053.1|	0	PREDICTED: pentatricopeptide repeat-containing protein At1g18900-like isoform X1 [Glycine max]
Glyma.06G295700.1	gma-miR1514b-5p	4	2.2	GO:0008171,	K13066|1|1e-58|229|sly:101261963|caffeic acid 3-O-methyltransferase [EC:2.1.1.68]!K05279|5|9e-58|226|smo:SELMODRAFT_450944|flavonol 3-O-methyltransferase [EC:2.1.1.76]	gi|371502138|ref|NP_001243073.1|	0	3'-hydroxy-N-methyl-(S)-coclaurine 4'-O-methyltransferase-like [Glycine max]
Glyma.07G048000.1	gma-miR1514b-5p	2	1.5	-	-	gi|356520204|ref|XP_003528754.1|	0	PREDICTED: NAC domain-containing protein 92-like [Glycine max]
Glyma.07G048000.2	gma-miR1514b-5p	2	1.5	-	-	gi|947099257|gb|KRH47749.1|	0	hypothetical protein GLYMA_07G048000 [Glycine max]
Glyma.07G048100.1	gma-miR1514b-5p	2	1.5	-	K13126|1|4e-06|53.5|fve:101312606|polyadenylate-binding protein	gi|356520206|ref|XP_003528755.1|	0	PREDICTED: NAC domain-containing protein 14-like [Glycine max]
Glyma.07G125300.1	gma-miR1514b-5p	4	2	-	K03021|1|0.0|2272|gmx:100818991|DNA-directed RNA polymerase III subunit RPC2 [EC:2.7.7.6]	gi|571466081|ref|XP_006583557.1|	0	PREDICTED: DNA-directed RNA polymerase III subunit 2-like [Glycine max]
Glyma.07G125300.2	gma-miR1514b-5p	4	2	-	K03021|1|0.0|2120|gmx:100818991|DNA-directed RNA polymerase III subunit RPC2 [EC:2.7.7.6]	gi|947100506|gb|KRH48998.1|	0	hypothetical protein GLYMA_07G125300 [Glycine max]
Glyma.11G216000.1	gma-miR1514b-5p	4	2.2	-	K19619|1|8e-155|548|crb:CARUB_v10012467mg|tyrosyl-DNA phosphodiesterase 2 [EC:3.1.4.-]!K15429|5|2e-50|201|pvu:PHAVU_003G176600g|tRNA (guanine37-N1)-methyltransferase [EC:2.1.1.228]	gi|356539822|ref|XP_003538392.1|	0	PREDICTED: glucan endo-1,3-beta-glucosidase 2-like [Glycine max]
Glyma.13G261000.1	gma-miR1514b-5p	4	2	-	K11000|1|0.0|3726|gmx:100782101|callose synthase [EC:2.4.1.-]	gi|571500756|ref|XP_006594696.1|	0	PREDICTED: putative callose synthase 8 [Glycine max]
Glyma.15G245800.1	gma-miR1514b-5p	4	2	-	K11000|1|0.0|3733|gmx:100799445|callose synthase [EC:2.4.1.-]	gi|571521380|ref|XP_006598152.1|	0	PREDICTED: putative callose synthase 8 [Glycine max]
Glyma.16G016600.1	gma-miR1514b-5p	2	1.5	-	K13126|1|3e-07|58.9|fve:101312606|polyadenylate-binding protein	gi|356560211|ref|XP_003548387.1|	0	PREDICTED: NAC domain-containing protein 102-like [Glycine max]
Glyma.16G016700.1	gma-miR1514b-5p	2	1.5	-	K13126|1|3e-06|54.7|fve:101312606|polyadenylate-binding protein	gi|571524759|ref|XP_006598860.1|	0	PREDICTED: NAC domain-containing protein 69-like [Glycine max]
Glyma.20G209400.1	gma-miR1514b-5p	4	2.5	-	K01931|1|3e-82|306|ppp:PHYPADRAFT_182911|protein neuralized [EC:2.3.2.27]!K06867|2|7e-08|60.1|gsl:Gasu_49140|uncharacterized protein!K13118|3|7e-06|53.5|cre:CHLREDRAFT_17930|protein DGCR14!K15688|4|9e-06|53.1|smo:SELMODRAFT_234706|E3 ubiquitin-protein ligase MUL1 [EC:2.3.2.27]	gi|571569400|ref|XP_006606389.1|	0	PREDICTED: putative E3 ubiquitin-protein ligase XBAT34 [Glycine max]
Glyma.11G012300.3	gma-miR1514b-5p	4	NA	-	-	gi|571486759|ref|XP_006590455.1|	0	PREDICTED: uncharacterized protein At1g51745-like isoform X2 [Glycine max]
Glyma.12G194300.1	gma-miR1514b-5p	4	NA	-	-	gi|947077955|gb|KRH26795.1|	4.31492e-36	hypothetical protein GLYMA_12G194300 [Glycine max]
Glyma.11G012300.1	gma-miR1514b-5p	4	NA	-	-	gi|571486757|ref|XP_006590454.1|	0	PREDICTED: uncharacterized protein LOC102663865 isoform X1 [Glycine max]
Glyma.11G012300.2	gma-miR1514b-5p	4	NA	-	-	gi|571486759|ref|XP_006590455.1|	0	PREDICTED: uncharacterized protein At1g51745-like isoform X2 [Glycine max]
Glyma.17G010600.3	gma-miR1514b-5p	4	NA	-	K15601|1|0.0|1634|gmx:100797860|lysine-specific demethylase 3 [EC:1.14.11.-]	gi|955379500|ref|XP_014625273.1|	0	PREDICTED: lysine-specific demethylase JMJ25-like isoform X1 [Glycine max]
Glyma.20G216700.1	gma-miR1514b-5p	4	NA	-	K08867|1|3e-44|181|aly:ARALYDRAFT_674863|WNK lysine deficient protein kinase [EC:2.7.11.1]	gi|571569602|ref|XP_006606416.1|	0	PREDICTED: transcription factor bHLH157-like [Glycine max]
Glyma.17G010600.4	gma-miR1514b-5p	4	NA	-	K15601|1|0.0|1634|gmx:100797860|lysine-specific demethylase 3 [EC:1.14.11.-]	gi|955379500|ref|XP_014625273.1|	0	PREDICTED: lysine-specific demethylase JMJ25-like isoform X1 [Glycine max]
Glyma.11G012300.4	gma-miR1514b-5p	4	NA	-	-	gi|571486757|ref|XP_006590454.1|	0	PREDICTED: uncharacterized protein LOC102663865 isoform X1 [Glycine max]
Glyma.17G010600.2	gma-miR1514b-5p	4	NA	-	K15601|1|0.0|1634|gmx:100797860|lysine-specific demethylase 3 [EC:1.14.11.-]	gi|955379500|ref|XP_014625273.1|	0	PREDICTED: lysine-specific demethylase JMJ25-like isoform X1 [Glycine max]
Glyma.15G066400.2	gma-miR1514b-5p	4	NA	GO:0044464,GO:0015932,GO:0015931,	K15014|1|0.0|760|gmx:100801056|solute carrier family 29 (equilibrative nucleoside transporter), member 1/2/3	gi|356557652|ref|XP_003547129.1|	0	PREDICTED: equilibrative nucleotide transporter 3 [Glycine max]
Glyma.15G066400.1	gma-miR1514b-5p	4	NA	GO:0044464,GO:0015932,GO:0015931,	K15014|1|0.0|760|gmx:100801056|solute carrier family 29 (equilibrative nucleoside transporter), member 1/2/3	gi|356557652|ref|XP_003547129.1|	0	PREDICTED: equilibrative nucleotide transporter 3 [Glycine max]
Glyma.17G020000.1	gma-miR1514b-5p	3	NA	-	-	gi|734319377|gb|KHN03417.1|	2.46279e-29	hypothetical protein glysoja_004443 [Glycine soja]
Glyma.08G057200.3	gma-miR1514b-5p	3	NA	-	K18669|1|1e-57|226|vcn:VOLCADRAFT_61790|dual specificity tyrosine-phosphorylation-regulated kinase 2/3/4 [EC:2.7.12.1]!K18670|5|4e-52|208|csl:COCSUDRAFT_10317|dual specificity protein kinase YAK1 [EC:2.7.12.1]	gi|571470096|ref|XP_006584918.1|	0	PREDICTED: uncharacterized protein LOC100802148 isoform X2 [Glycine max]
Glyma.08G057200.4	gma-miR1514b-5p	3	NA	-	K18669|1|1e-57|226|vcn:VOLCADRAFT_61790|dual specificity tyrosine-phosphorylation-regulated kinase 2/3/4 [EC:2.7.12.1]!K18670|5|3e-52|208|csl:COCSUDRAFT_10317|dual specificity protein kinase YAK1 [EC:2.7.12.1]	gi|571470096|ref|XP_006584918.1|	0	PREDICTED: uncharacterized protein LOC100802148 isoform X2 [Glycine max]
Glyma.08G057200.2	gma-miR1514b-5p	3	NA	-	K18669|1|1e-57|226|vcn:VOLCADRAFT_61790|dual specificity tyrosine-phosphorylation-regulated kinase 2/3/4 [EC:2.7.12.1]!K18670|5|4e-52|208|csl:COCSUDRAFT_10317|dual specificity protein kinase YAK1 [EC:2.7.12.1]	gi|571470096|ref|XP_006584918.1|	0	PREDICTED: uncharacterized protein LOC100802148 isoform X2 [Glycine max]
Glyma.08G049300.1	gma-miR1514b-5p	NA	2.5	-	K18999|1|1e-16|89.4|mtr:MTR_6g092010|RNA polymerase II C-terminal domain phosphatase-like 3/4 [EC:3.1.3.16]	gi|955334312|ref|XP_014634184.1|	1.30538e-166	PREDICTED: protein SUPPRESSOR OF FRI 4-like isoform X1 [Glycine max]
Glyma.16G216000.1	gma-miR1514b-5p	NA	2.5	-	K07466|1|8e-22|105|mtr:MTR_5g026890|replication factor A1!K00873|4|3e-11|70.1|gmx:100804313|pyruvate kinase [EC:2.7.1.40]!K03025|5|1e-08|61.2|mtr:MTR_7g020790|DNA-directed RNA polymerase III subunit RPC6	gi|734385035|gb|KHN24520.1|	7.18916e-75	hypothetical protein glysoja_014124, partial [Glycine soja]
Glyma.18G246400.1	gma-miR1514b-5p	NA	2.5	GO:0031224,GO:0016301,GO:0032559,GO:0006464,	K04730|1|2e-127|457|gmx:100816197|interleukin-1 receptor-associated kinase 1 [EC:2.7.11.1]!K13415|5|2e-87|324|atr:18432040|protein brassinosteroid insensitive 1 [EC:2.7.10.1 2.7.11.1]	gi|571541650|ref|XP_006601824.1|	0	PREDICTED: probably inactive leucine-rich repeat receptor-like protein kinase At5g48380-like isoform X1 [Glycine max]
Glyma.04G175400.2	gma-miR1514b-5p	NA	2.5	-	K15710|1|1e-52|209|smo:SELMODRAFT_444519|E3 ubiquitin-protein ligase SHPRH [EC:3.6.4.- 2.3.2.27]!K17964|4|1e-44|182|smo:SELMODRAFT_77588|leucine-rich PPR motif-containing protein, mitochondrial	gi|571450973|ref|XP_003523047.2|	0	PREDICTED: pentatricopeptide repeat-containing protein At1g18900-like isoform X3 [Glycine max]
Glyma.16G084300.1	gma-miR1514b-5p	NA	2.5	-	-	gi|356558961|ref|XP_003547770.1|	2.49678e-95	PREDICTED: auxin-induced in root cultures protein 12 [Glycine max]
Glyma.09G257300.1	gma-miR1514b-5p	NA	2.5	-	K15015|1|7e-138|492|gmx:100794374|solute carrier family 32 (vesicular inhibitory amino acid transporter)	gi|955342702|ref|XP_014617888.1|	8.52557e-140	PREDICTED: vacuolar amino acid transporter 1-like [Glycine max]
Glyma.11G116300.1	gma-miR1514b-5p	NA	2.5	-	-	gi|734418878|gb|KHN39795.1|	6.24801e-58	hypothetical protein glysoja_020535 [Glycine soja]
Glyma.17G045400.4	gma-miR1514b-5p	NA	2	-	-	gi|947053097|gb|KRH02550.1|	0	hypothetical protein GLYMA_17G045400 [Glycine max]
Glyma.08G291100.1	gma-miR1514b-5p	NA	2.5	-	K15255|1|3e-87|323|mtr:MTR_4g119950|ATP-dependent DNA helicase PIF1 [EC:3.6.4.12]	gi|947097159|gb|KRH45744.1|	0	hypothetical protein GLYMA_08G291100 [Glycine max]
Glyma.08G213500.1	gma-miR1514b-5p	NA	2.5	GO:0043234,GO:0006355,	K15148|1|3e-80|299|gmx:100792250|mediator of RNA polymerase II transcription subunit 7	gi|359806507|ref|NP_001241256.1|	1.84075e-79	uncharacterized protein LOC100792250 [Glycine max]
Glyma.17G246200.1	gma-miR1514b-5p	NA	2.5	-	K14317|1|2e-11|72.0|mus:103984394|nuclear pore complex protein Nup214!K12741|2|3e-11|71.2|rcu:RCOM_0277920|heterogeneous nuclear ribonucleoprotein A1/A3!K14491|3|4e-10|67.8|mus:103969872|two-component response regulator ARR-B family	gi|356564221|ref|XP_003550354.1|	0	PREDICTED: probable transcription factor KAN4 [Glycine max]
Glyma.01G056800.4	gma-miR1514b-5p	NA	2.5	GO:0003677,GO:0001071,GO:0010467,	K18835|1|4e-25|116|egu:105050028|WRKY transcription factor 2	gi|571434238|ref|XP_006573139.1|	1.77625e-160	PREDICTED: WRKY32 protein [Glycine max]
Glyma.15G241300.1	gma-miR1514b-5p	NA	2.5	-	K13065|1|0.0|914|gmx:102663900|shikimate O-hydroxycinnamoyltransferase [EC:2.3.1.133]	gi|571521253|ref|XP_006598127.1|	0	PREDICTED: spermidine hydroxycinnamoyl transferase-like [Glycine max]
Glyma.17G045400.3	gma-miR1514b-5p	NA	2	-	-	gi|947053098|gb|KRH02551.1|	0	hypothetical protein GLYMA_17G045400 [Glycine max]
Glyma.18G057900.4	gma-miR1514b-5p	NA	2.5	GO:0048037,GO:0016616,GO:0008152,	K09753|1|9e-60|198|csv:101213412|cinnamoyl-CoA reductase [EC:1.2.1.44]	gi|947048684|gb|KRG98212.1|	6.1102e-156	hypothetical protein GLYMA_18G057900 [Glycine max]
Glyma.17G045400.2	gma-miR1514b-5p	NA	2	-	-	gi|571533642|ref|XP_006600425.1|	0	PREDICTED: phosphoinositide phosphatase SAC3-like isoform X3 [Glycine max]
Glyma.02G126600.2	gma-miR1514b-5p	NA	2.5	-	-	gi|571439878|ref|XP_006574986.1|	8.83741e-64	PREDICTED: uncharacterized protein LOC102670075 [Glycine max]
Glyma.16G219100.3	gma-miR1514b-5p	NA	2.5	-	K18669|1|2e-58|229|vcn:VOLCADRAFT_61790|dual specificity tyrosine-phosphorylation-regulated kinase 2/3/4 [EC:2.7.12.1]!K18670|5|1e-52|210|csl:COCSUDRAFT_10317|dual specificity protein kinase YAK1 [EC:2.7.12.1]	gi|356560083|ref|XP_003548325.1|	0	PREDICTED: uncharacterized protein LOC100786225 [Glycine max]
Glyma.05G139300.1	gma-miR1514b-5p	NA	2.5	-	K14759|1|8e-13|76.3|pvu:PHAVU_005G022900g|isochorismate synthase / 2-succinyl-5-enolpyruvyl-6-hydroxy-3-cyclohexene-1-carboxylate synthase / 2-succinyl-6-hydroxy-2,4-cyclohexadiene-1-carboxylate synthase / O-succinylbenzoate synthase [EC:5.4.4.2 2.2.1.9 4.2.99.20 4.2.1.113]	gi|955320820|ref|XP_014631146.1|	0	PREDICTED: L-Ala-D/L-amino acid epimerase-like isoform X3 [Glycine max]
Glyma.02G126600.1	gma-miR1514b-5p	NA	2.5	-	-	gi|571439878|ref|XP_006574986.1|	8.90145e-64	PREDICTED: uncharacterized protein LOC102670075 [Glycine max]
Glyma.20G150300.1	gma-miR1514b-5p	NA	2	GO:0003677,GO:0006351,	K09419|1|0.0|746|gmx:100809515|heat shock transcription factor, other eukaryote	gi|356574431|ref|XP_003555351.1|	0	PREDICTED: heat stress transcription factor A-6b-like [Glycine max]
Glyma.09G169500.2	gma-miR1514b-5p	NA	2.5	-	K18669|1|5e-57|224|vcn:VOLCADRAFT_61790|dual specificity tyrosine-phosphorylation-regulated kinase 2/3/4 [EC:2.7.12.1]	gi|947090314|gb|KRH38979.1|	0	hypothetical protein GLYMA_09G169500 [Glycine max]
Glyma.11G137700.1	gma-miR1514b-5p	NA	2.5	-	K08956|1|0.0|1498|gmx:100806468|AFG3 family protein [EC:3.4.24.-]	gi|356538994|ref|XP_003537985.1|	0	PREDICTED: ATP-dependent zinc metalloprotease FTSH 10, mitochondrial-like [Glycine max]
Glyma.17G113700.2	gma-miR1514b-5p	NA	2	GO:0004672,GO:0032559,GO:0006464,GO:0023052,	K07198|1|0.0|851|gmx:100784786|5'-AMP-activated protein kinase, catalytic alpha subunit [EC:2.7.11.11]	gi|947054233|gb|KRH03686.1|	0	hypothetical protein GLYMA_17G113700 [Glycine max]
Glyma.15G129300.1	gma-miR1514b-5p	NA	2.2	-	K15501|1|0.0|1551|gmx:100790475|serine/threonine-protein phosphatase 6 regulatory subunit 3	gi|356558055|ref|XP_003547324.1|	0	PREDICTED: serine/threonine-protein phosphatase 6 regulatory subunit 3-like isoform X1 [Glycine max]
Glyma.20G167600.1	gma-miR1514b-5p	NA	2.5	GO:0030529,GO:0003676,GO:0005198,GO:0010467,	K02964|1|2e-73|276|gmx:100306474|small subunit ribosomal protein S18e	gi|947041936|gb|KRG91660.1|	3.06677e-73	hypothetical protein GLYMA_20G167600 [Glycine max]
Glyma.13G197200.1	gma-miR1514b-5p	NA	2.5	GO:0016787,	K07047|1|0.0|1123|gmx:100786364|uncharacterized protein	gi|356546356|ref|XP_003541592.1|	0	PREDICTED: putative amidohydrolase YtcJ [Glycine max]
Glyma.15G183000.1	gma-miR1514b-5p	NA	2.2	GO:0016787,GO:0044238,	K00679|1|5e-38|159|cic:CICLE_v10027727mg|phospholipid:diacylglycerol acyltransferase [EC:2.3.1.158]!K10960|2|4e-32|139|atr:18422248|geranylgeranyl reductase [EC:1.3.1.83]!K01188|3|2e-22|107|aly:ARALYDRAFT_316517|beta-glucosidase [EC:3.2.1.21]!K10396|4|5e-20|99.8|pper:PRUPE_ppa001667mg|kinesin family member 5!K01206|5|2e-18|94.4|tcc:TCM_010576|alpha-L-fucosidase [EC:3.2.1.51]	gi|356558457|ref|XP_003547523.1|	0	PREDICTED: GDSL esterase/lipase 5-like [Glycine max]
Glyma.01G020300.1	gma-miR1514b-5p	NA	2.5	-	K01414|1|0.0|1470|gmx:100776634|oligopeptidase A [EC:3.4.24.70]	gi|356496657|ref|XP_003517182.1|	0	PREDICTED: probable cytosolic oligopeptidase A [Glycine max]
Glyma.01G056800.5	gma-miR1514b-5p	NA	2.5	GO:0003677,GO:0001071,GO:0010467,	K18835|1|5e-25|116|egu:105050028|WRKY transcription factor 2	gi|571434238|ref|XP_006573139.1|	2.0438e-160	PREDICTED: WRKY32 protein [Glycine max]
Glyma.16G219100.1	gma-miR1514b-5p	NA	2.5	-	K18669|1|2e-58|229|vcn:VOLCADRAFT_61790|dual specificity tyrosine-phosphorylation-regulated kinase 2/3/4 [EC:2.7.12.1]!K18670|5|1e-52|210|csl:COCSUDRAFT_10317|dual specificity protein kinase YAK1 [EC:2.7.12.1]	gi|356560083|ref|XP_003548325.1|	0	PREDICTED: uncharacterized protein LOC100786225 [Glycine max]
Glyma.18G057900.5	gma-miR1514b-5p	NA	2.5	GO:0048037,GO:0008152,	K09753|1|1e-63|244|csv:101213412|cinnamoyl-CoA reductase [EC:1.2.1.44]	gi|947048684|gb|KRG98212.1|	7.63288e-161	hypothetical protein GLYMA_18G057900 [Glycine max]
Glyma.06G182700.1	gma-miR1514b-5p	NA	1.5	GO:0016836,GO:0046914,	K01673|1|1e-139|497|gmx:547671|carbonic anhydrase [EC:4.2.1.1]	gi|734370550|gb|KHN19308.1|	5.21594e-142	Carbonic anhydrase, chloroplastic, partial [Glycine soja]
Glyma.09G025300.1	gma-miR1515a	3	1.5	-	K11592|1|0.0|2804|gmx:100792448|endoribonuclease Dicer [EC:3.1.26.-]	gi|356532427|ref|XP_003534774.1|	0	PREDICTED: endoribonuclease Dicer homolog 2-like isoform X1 [Glycine max]
Glyma.09G025300.2	gma-miR1515a	3	1.5	-	K11592|1|0.0|2798|gmx:100792448|endoribonuclease Dicer [EC:3.1.26.-]	gi|571476045|ref|XP_006586846.1|	0	PREDICTED: endoribonuclease Dicer homolog 2-like isoform X2 [Glycine max]
Glyma.09G025300.3	gma-miR1515a	3	1.5	-	K11592|1|0.0|2770|gmx:100792448|endoribonuclease Dicer [EC:3.1.26.-]	gi|356532427|ref|XP_003534774.1|	0	PREDICTED: endoribonuclease Dicer homolog 2-like isoform X1 [Glycine max]
Glyma.19G254900.2	gma-miR1515a	NA	2.5	-	K11592|1|0.0|1519|gmx:100796706|endoribonuclease Dicer [EC:3.1.26.-]	gi|356571230|ref|XP_003553782.1|	0	PREDICTED: endoribonuclease Dicer homolog 2 isoform X2 [Glycine max]
Glyma.19G254900.3	gma-miR1515a	NA	2.5	-	K11592|1|0.0|821|gmx:100796706|endoribonuclease Dicer [EC:3.1.26.-]	gi|947047527|gb|KRG97156.1|	0	hypothetical protein GLYMA_19G254900 [Glycine max]
Glyma.02G147900.2	gma-miR1515a	NA	2.5	-	-	gi|947123228|gb|KRH71434.1|	2.73755e-167	hypothetical protein GLYMA_02G147900 [Glycine max]
Glyma.19G254900.1	gma-miR1515a	NA	2.5	-	K11592|1|0.0|1509|gmx:100796706|endoribonuclease Dicer [EC:3.1.26.-]	gi|571560671|ref|XP_006604892.1|	0	PREDICTED: endoribonuclease Dicer homolog 2 isoform X1 [Glycine max]
Glyma.09G025300.1	gma-miR1515b	3	1.5	-	K11592|1|0.0|2804|gmx:100792448|endoribonuclease Dicer [EC:3.1.26.-]	gi|356532427|ref|XP_003534774.1|	0	PREDICTED: endoribonuclease Dicer homolog 2-like isoform X1 [Glycine max]
Glyma.09G025300.2	gma-miR1515b	3	1.5	-	K11592|1|0.0|2798|gmx:100792448|endoribonuclease Dicer [EC:3.1.26.-]	gi|571476045|ref|XP_006586846.1|	0	PREDICTED: endoribonuclease Dicer homolog 2-like isoform X2 [Glycine max]
Glyma.09G025300.3	gma-miR1515b	3	1.5	-	K11592|1|0.0|2770|gmx:100792448|endoribonuclease Dicer [EC:3.1.26.-]	gi|356532427|ref|XP_003534774.1|	0	PREDICTED: endoribonuclease Dicer homolog 2-like isoform X1 [Glycine max]
Glyma.19G254900.2	gma-miR1515b	NA	2.5	-	K11592|1|0.0|1519|gmx:100796706|endoribonuclease Dicer [EC:3.1.26.-]	gi|356571230|ref|XP_003553782.1|	0	PREDICTED: endoribonuclease Dicer homolog 2 isoform X2 [Glycine max]
Glyma.02G147900.2	gma-miR1515b	NA	2.5	-	-	gi|947123228|gb|KRH71434.1|	2.73755e-167	hypothetical protein GLYMA_02G147900 [Glycine max]
Glyma.19G254900.3	gma-miR1515b	NA	2.5	-	K11592|1|0.0|821|gmx:100796706|endoribonuclease Dicer [EC:3.1.26.-]	gi|947047527|gb|KRG97156.1|	0	hypothetical protein GLYMA_19G254900 [Glycine max]
Glyma.19G254900.1	gma-miR1515b	NA	2.5	-	K11592|1|0.0|1509|gmx:100796706|endoribonuclease Dicer [EC:3.1.26.-]	gi|571560671|ref|XP_006604892.1|	0	PREDICTED: endoribonuclease Dicer homolog 2 isoform X1 [Glycine max]
Glyma.03G172100.1	gma-miR1516a-3p	3.5	2.2	-	-	gi|356505118|ref|XP_003521339.1|	0	PREDICTED: UNC93-like protein 3 [Glycine max]
Glyma.11G233500.1	gma-miR1516a-3p	3.5	2	GO:0031224,GO:0004871,GO:0016301,GO:0032559,GO:0006464,	K00924|1|8e-72|273|vvi:100260741|	gi|571490112|ref|XP_006591394.1|	0	PREDICTED: probably inactive leucine-rich repeat receptor-like protein kinase IMK2 [Glycine max]
Glyma.13G095900.1	gma-miR1516a-3p	0	0	GO:0003824,GO:0008152,	K15227|1|1e-93|343|gmx:100803931|arogenate dehydrogenase (NADP+), plant [EC:1.3.1.78]	gi|947070123|gb|KRH19014.1|	0	hypothetical protein GLYMA_13G095900 [Glycine max]
Glyma.14G067000.1	gma-miR1516a-3p	3.5	1.8	GO:0032559,	K09753|1|2e-06|55.5|dosa:Os09t0262000-00|cinnamoyl-CoA reductase [EC:1.2.1.44]!K03064|2|7e-06|53.5|aly:ARALYDRAFT_895413|26S proteasome regulatory subunit T4	gi|947065936|gb|KRH15079.1|	0	hypothetical protein GLYMA_14G067000 [Glycine max]
Glyma.19G093000.1	gma-miR1516a-3p	1	1	-	-	gi|947077182|gb|KRH26022.1|	0	hypothetical protein GLYMA_12G146500 [Glycine max]
Glyma.19G209400.1	gma-miR1516a-3p	4	2.5	GO:0044424,GO:0016301,GO:0032559,GO:0009108,	K00859|1|7e-131|467|gmx:100791096|dephospho-CoA kinase [EC:2.7.1.24]	gi|356572716|ref|XP_003554512.1|	5.00053e-130	PREDICTED: dephospho-CoA kinase-like [Glycine max]
Glyma.20G053700.2	gma-miR1516a-3p	4	NA	-	K00454|1|0.0|1181|gmx:100809699|lipoxygenase [EC:1.13.11.12]	gi|947040160|gb|KRG89884.1|	0	hypothetical protein GLYMA_20G053700 [Glycine max]
Glyma.20G053700.1	gma-miR1516a-3p	4	NA	-	K00454|1|0.0|1703|gmx:100809699|lipoxygenase [EC:1.13.11.12]	gi|356575019|ref|XP_003555640.1|	0	PREDICTED: linoleate 13S-lipoxygenase 2-1, chloroplastic-like [Glycine max]
Glyma.11G153000.2	gma-miR1516a-3p	NA	2.5	-	K03283|1|3e-173|610|mtr:MTR_2g040260|heat shock 70kDa protein 1/8!K06758|1|3e-173|610|mtr:MTR_2g040260|L1 cell adhesion molecule like protein	gi|947081219|gb|KRH30008.1|	0	hypothetical protein GLYMA_11G153000 [Glycine max]
Glyma.15G233200.1	gma-miR1516a-3p	NA	2.5	GO:0032559,GO:0012501,GO:0006950,	K19613|1|8e-140|498|mtr:MTR_3g018980|leucine-rich repeat protein SHOC2!K15078|2|1e-126|454|vvi:100255136|structure-specific endonuclease subunit SLX1 [EC:3.6.1.-]	gi|947064095|gb|KRH13356.1|	0	hypothetical protein GLYMA_15G233200 [Glycine max]
Glyma.11G158900.1	gma-miR1516a-3p	NA	2.5	GO:0008146,	K01025|1|9e-126|451|egr:104420943|	gi|571490875|ref|XP_006591672.1|	0	PREDICTED: cytosolic sulfotransferase 15-like [Glycine max]
Glyma.11G153000.1	gma-miR1516a-3p	NA	2.5	-	K03283|1|3e-173|610|mtr:MTR_2g040260|heat shock 70kDa protein 1/8!K06758|1|3e-173|610|mtr:MTR_2g040260|L1 cell adhesion molecule like protein	gi|571489270|ref|XP_006591167.1|	0	PREDICTED: TMV resistance protein N-like [Glycine max]
Glyma.13G095900.1	gma-miR1516a-5p	2	1	GO:0003824,GO:0008152,	K15227|1|1e-93|343|gmx:100803931|arogenate dehydrogenase (NADP+), plant [EC:1.3.1.78]	gi|947070123|gb|KRH19014.1|	0	hypothetical protein GLYMA_13G095900 [Glycine max]
Glyma.19G093000.1	gma-miR1516a-5p	1	0.5	-	-	gi|947077182|gb|KRH26022.1|	0	hypothetical protein GLYMA_12G146500 [Glycine max]
Glyma.03G139700.2	gma-miR1516b	2	2.5	GO:0016747,	K13523|1|0.0|673|gmx:100812696|lysophosphatidic acid acyltransferase / lysophosphatidylinositol acyltransferase [EC:2.3.1.51 2.3.1.-]	gi|356504815|ref|XP_003521190.1|	0	PREDICTED: 1-acyl-sn-glycerol-3-phosphate acyltransferase 2 [Glycine max]
Glyma.14G143200.1	gma-miR1516b	4	2.5	-	K07466|1|7e-56|219|tcc:TCM_019749|replication factor A1!K15255|2|6e-34|146|mtr:MTR_7g033000|ATP-dependent DNA helicase PIF1 [EC:3.6.4.12]	gi|947055364|gb|KRH04817.1|	0	hypothetical protein GLYMA_17G189100 [Glycine max]
Glyma.15G206700.1	gma-miR1516b	4	2.5	-	K15255|1|2e-178|627|mtr:MTR_114s0014|ATP-dependent DNA helicase PIF1 [EC:3.6.4.12]	gi|947063683|gb|KRH12944.1|	0	hypothetical protein GLYMA_15G206700 [Glycine max]
Glyma.19G093000.1	gma-miR1516b	2	1	-	-	gi|947077182|gb|KRH26022.1|	0	hypothetical protein GLYMA_12G146500 [Glycine max]
Glyma.19G200100.2	gma-miR1516b	3.5	1.5	-	K11268|1|6e-169|594|gmx:100811441|N-acetyltransferase [EC:2.3.1.-]	gi|571559070|ref|XP_006604651.1|	1.82237e-171	PREDICTED: protein CHROMOSOME TRANSMISSION FIDELITY 7-like isoform X2 [Glycine max]
Glyma.19G200100.3	gma-miR1516b	3.5	1.5	-	K11268|1|2e-146|519|gmx:100811441|N-acetyltransferase [EC:2.3.1.-]	gi|571559070|ref|XP_006604651.1|	6.77645e-149	PREDICTED: protein CHROMOSOME TRANSMISSION FIDELITY 7-like isoform X2 [Glycine max]
Glyma.20G160200.1	gma-miR1516b	4	2	-	K14833|1|2e-12|76.3|csl:COCSUDRAFT_46926|nucleolar complex protein 2	gi|571567767|ref|XP_006606125.1|	0	PREDICTED: protein NLP6-like isoform X1 [Glycine max]
Glyma.16G172500.4	gma-miR1516b	4	NA	-	K05666|1|0.0|1773|gmx:100787314|ATP-binding cassette, subfamily C (CFTR/MRP), member 2	gi|734372862|gb|KHN19943.1|	0	ABC transporter C family member 10 [Glycine soja]
Glyma.16G172500.3	gma-miR1516b	4	NA	-	K05666|1|0.0|1773|gmx:100787314|ATP-binding cassette, subfamily C (CFTR/MRP), member 2	gi|734372862|gb|KHN19943.1|	0	ABC transporter C family member 10 [Glycine soja]
Glyma.16G172600.1	gma-miR1516b	4	NA	-	K05666|1|0.0|2819|gmx:100787314|ATP-binding cassette, subfamily C (CFTR/MRP), member 2	gi|955376531|ref|XP_014624584.1|	0	PREDICTED: ABC transporter C family member 10-like isoform X1 [Glycine max]
Glyma.16G172500.1	gma-miR1516b	4	NA	-	K05666|1|0.0|2295|gmx:100787314|ATP-binding cassette, subfamily C (CFTR/MRP), member 2	gi|947059354|gb|KRH08760.1|	0	hypothetical protein GLYMA_16G172500 [Glycine max]
Glyma.16G172500.2	gma-miR1516b	4	NA	-	K05666|1|0.0|1773|gmx:100787314|ATP-binding cassette, subfamily C (CFTR/MRP), member 2	gi|734372862|gb|KHN19943.1|	0	ABC transporter C family member 10 [Glycine soja]
Glyma.12G215800.3	gma-miR1516b	NA	2	GO:0048037,GO:0008152,	K13082|1|2e-57|183|pvu:PHAVU_001G012800g|bifunctional dihydroflavonol 4-reductase/flavanone 4-reductase [EC:1.1.1.219 1.1.1.234]	gi|356542222|ref|XP_003539568.1|	5.63855e-151	PREDICTED: dihydroflavonol-4-reductase-like [Glycine max]
Glyma.10G213300.2	gma-miR1516b	NA	2.5	-	-	gi|947086191|gb|KRH34912.1|	1.65014e-46	hypothetical protein GLYMA_10G213300 [Glycine max]
Glyma.06G218800.1	gma-miR1516b	NA	2.2	GO:0044432,GO:0016862,GO:0015036,GO:0018904,GO:0019725,	K09580|1|2e-21|101|gmx:100788687|protein disulfide-isomerase A1 [EC:5.3.4.1]	gi|947106536|gb|KRH54919.1|	8.45376e-58	hypothetical protein GLYMA_06G218800 [Glycine max]
Glyma.03G139700.1	gma-miR1516b	NA	2.5	GO:0016747,	K13523|1|0.0|693|gmx:100812696|lysophosphatidic acid acyltransferase / lysophosphatidylinositol acyltransferase [EC:2.3.1.51 2.3.1.-]	gi|356504815|ref|XP_003521190.1|	0	PREDICTED: 1-acyl-sn-glycerol-3-phosphate acyltransferase 2 [Glycine max]
Glyma.12G129100.1	gma-miR1516b	NA	2.5	GO:0003677,	K03627|1|6e-73|275|gmx:100500420|putative transcription factor	gi|351723421|ref|NP_001237790.1|	4.22834e-72	uncharacterized protein LOC100500420 [Glycine max]
Glyma.19G142500.2	gma-miR1516b	NA	2.5	-	K13523|1|0.0|637|gmx:100792858|lysophosphatidic acid acyltransferase / lysophosphatidylinositol acyltransferase [EC:2.3.1.51 2.3.1.-]	gi|356572050|ref|XP_003554183.1|	0	PREDICTED: 1-acyl-sn-glycerol-3-phosphate acyltransferase 2 [Glycine max]
Glyma.19G142500.1	gma-miR1516b	NA	2.5	-	K13523|1|0.0|704|gmx:100792858|lysophosphatidic acid acyltransferase / lysophosphatidylinositol acyltransferase [EC:2.3.1.51 2.3.1.-]	gi|356572050|ref|XP_003554183.1|	0	PREDICTED: 1-acyl-sn-glycerol-3-phosphate acyltransferase 2 [Glycine max]
Glyma.03G139700.3	gma-miR1516b	NA	2.5	-	K13523|1|4e-176|618|gmx:100812696|lysophosphatidic acid acyltransferase / lysophosphatidylinositol acyltransferase [EC:2.3.1.51 2.3.1.-]	gi|356504815|ref|XP_003521190.1|	2.65933e-175	PREDICTED: 1-acyl-sn-glycerol-3-phosphate acyltransferase 2 [Glycine max]
Glyma.10G213300.4	gma-miR1516b	NA	2.5	-	-	gi|947086191|gb|KRH34912.1|	2.09511e-46	hypothetical protein GLYMA_10G213300 [Glycine max]
Glyma.10G213300.3	gma-miR1516b	NA	2.5	-	-	gi|947086191|gb|KRH34912.1|	1.81307e-46	hypothetical protein GLYMA_10G213300 [Glycine max]
Glyma.11G030500.1	gma-miR1516b	NA	2.5	-	K09553|1|0.0|1013|gmx:100816776|stress-induced-phosphoprotein 1	gi|356540381|ref|XP_003538668.1|	0	PREDICTED: hsp70-Hsp90 organizing protein 3 [Glycine max]
Glyma.19G247100.1	gma-miR1516b	NA	2.5	-	K13217|1|6e-175|443|aly:ARALYDRAFT_333729|pre-mRNA-processing factor 39!K19525|3|1e-08|63.2|csl:COCSUDRAFT_61368|vacuolar protein sorting-associated protein 13A/C	gi|734425493|gb|KHN43170.1|	0	Glycogenin-1 [Glycine soja]
Glyma.20G072400.2	gma-miR1516b	NA	2.5	GO:0042579,GO:0016663,GO:0044403,GO:0009112,	K00365|1|2e-129|463|gmx:100037445|urate oxidase [EC:1.7.3.3]	gi|571562311|ref|XP_006605278.1|	2.41241e-135	PREDICTED: uricase-2 isozyme 2 isoform X1 [Glycine max]
Glyma.20G227300.1	gma-miR1516b	NA	2.5	-	K13217|1|0.0|650|aly:ARALYDRAFT_333729|pre-mRNA-processing factor 39!K19525|2|2e-10|68.9|ppp:PHYPADRAFT_169946|vacuolar protein sorting-associated protein 13A/C	gi|356576727|ref|XP_003556481.1|	0	PREDICTED: uncharacterized protein LOC100814522 [Glycine max]
Glyma.11G153000.1	gma-miR1516d	4	2	-	K03283|1|3e-173|610|mtr:MTR_2g040260|heat shock 70kDa protein 1/8!K06758|1|3e-173|610|mtr:MTR_2g040260|L1 cell adhesion molecule like protein	gi|571489270|ref|XP_006591167.1|	0	PREDICTED: TMV resistance protein N-like [Glycine max]
Glyma.11G153000.2	gma-miR1516d	4	2	-	K03283|1|3e-173|610|mtr:MTR_2g040260|heat shock 70kDa protein 1/8!K06758|1|3e-173|610|mtr:MTR_2g040260|L1 cell adhesion molecule like protein	gi|947081219|gb|KRH30008.1|	0	hypothetical protein GLYMA_11G153000 [Glycine max]
Glyma.11G233500.1	gma-miR1516d	4	2	GO:0031224,GO:0004871,GO:0016301,GO:0032559,GO:0006464,	K00924|1|8e-72|273|vvi:100260741|	gi|571490112|ref|XP_006591394.1|	0	PREDICTED: probably inactive leucine-rich repeat receptor-like protein kinase IMK2 [Glycine max]
Glyma.12G215800.3	gma-miR1516d	4	2	GO:0048037,GO:0008152,	K13082|1|2e-57|183|pvu:PHAVU_001G012800g|bifunctional dihydroflavonol 4-reductase/flavanone 4-reductase [EC:1.1.1.219 1.1.1.234]	gi|356542222|ref|XP_003539568.1|	5.63855e-151	PREDICTED: dihydroflavonol-4-reductase-like [Glycine max]
Glyma.14G098400.1	gma-miR1516d	4	2.5	GO:0000166,	K10357|1|3e-16|67.0|gmx:100790815|myosin V	gi|351721185|ref|NP_001236433.1|	1.24772e-76	uncharacterized protein LOC100499817 [Glycine max]
Glyma.18G278000.1	gma-miR1516d	2	1	GO:0016876,GO:0032559,GO:0010467,	K14820|1|4e-173|608|gmx:100797218|ribosome biogenesis protein BRX1	gi|356568859|ref|XP_003552625.1|	3.19526e-172	PREDICTED: ribosome biogenesis protein BRX1-like [Glycine max]
Glyma.12G011700.1	gma-miR1516d	4	NA	-	K13457|1|0.0|673|gmx:100801950|disease resistance protein RPM1	gi|571491619|ref|XP_006591996.1|	0	PREDICTED: disease resistance protein RPP13-like [Glycine max]
Glyma.06G205100.1	gma-miR1516d	4	NA	-	K19613|1|3e-81|236|cic:CICLE_v10024379mg|leucine-rich repeat protein SHOC2	gi|947106349|gb|KRH54732.1|	0	hypothetical protein GLYMA_06G205100 [Glycine max]
Glyma.13G095900.1	gma-miR1516d	NA	2.5	GO:0003824,GO:0008152,	K15227|1|1e-93|343|gmx:100803931|arogenate dehydrogenase (NADP+), plant [EC:1.3.1.78]	gi|947070123|gb|KRH19014.1|	0	hypothetical protein GLYMA_13G095900 [Glycine max]
Glyma.17G194800.1	gma-miR1516d	NA	2.2	-	K10744|1|2e-23|111|mdm:103415630|ribonuclease H2 subunit B	gi|356565842|ref|XP_003551145.1|	0	PREDICTED: uncharacterized protein LOC100775945 [Glycine max]
Glyma.06G209700.1	gma-miR1516d	NA	2.5	-	K03680|1|0.0|1078|gmx:100778711|translation initiation factor eIF-2B subunit delta	gi|947106416|gb|KRH54799.1|	0	hypothetical protein GLYMA_06G209700 [Glycine max]
Glyma.01G011200.1	gma-miR1518	4	2	-	K04640|1|2e-48|195|bvg:104906028|guanine nucleotide-binding protein subunit alpha, other	gi|356496050|ref|XP_003516883.1|	0	PREDICTED: extra-large guanine nucleotide-binding protein 3-like [Glycine max]
Glyma.01G011200.2	gma-miR1518	4	2	-	K04640|1|2e-48|195|bvg:104906028|guanine nucleotide-binding protein subunit alpha, other	gi|356496050|ref|XP_003516883.1|	0	PREDICTED: extra-large guanine nucleotide-binding protein 3-like [Glycine max]
Glyma.01G011200.3	gma-miR1518	4	2	-	K04640|1|2e-48|195|bvg:104906028|guanine nucleotide-binding protein subunit alpha, other	gi|356496050|ref|XP_003516883.1|	0	PREDICTED: extra-large guanine nucleotide-binding protein 3-like [Glycine max]
Glyma.06G002600.1	gma-miR1518	3	2.5	-	K13179|1|0.0|991|gmx:100780849|ATP-dependent RNA helicase DDX18/HAS1 [EC:3.6.4.13]	gi|356516407|ref|XP_003526886.1|	0	PREDICTED: DEAD-box ATP-dependent RNA helicase 50 [Glycine max]
Glyma.07G023500.1	gma-miR1518	3.5	2	GO:0004672,GO:0032559,GO:0006464,GO:0023052,	K07198|1|0.0|692|gmx:100801065|5'-AMP-activated protein kinase, catalytic alpha subunit [EC:2.7.11.11]	gi|955329512|ref|XP_014633153.1|	0	PREDICTED: CBL-interacting serine/threonine-protein kinase 25-like [Glycine max]
Glyma.09G209900.1	gma-miR1518	4	2	-	K04640|1|3e-48|194|bvg:104906028|guanine nucleotide-binding protein subunit alpha, other	gi|356531467|ref|XP_003534299.1|	0	PREDICTED: extra-large guanine nucleotide-binding protein 3-like [Glycine max]
Glyma.U023500.1	gma-miR1518	4	2	-	K07437|1|3e-20|100|zma:100272865|cytochrome P450, family 26, subfamily A!K12640|5|8e-12|72.4|mus:103986539|brassinosteroid-6-oxidase 2 [EC:1.14.-.-]	gi|571489350|ref|XP_006591198.1|	2.36484e-62	PREDICTED: cytochrome P450 87A3-like [Glycine max]
Glyma.05G234200.1	gma-miR1518	4	NA	-	K13126|1|4e-15|83.6|fve:101312606|polyadenylate-binding protein!K05941|2|7e-07|56.2|mdm:103435918|glutathione gamma-glutamylcysteinyltransferase [EC:2.3.2.15]!K00162|3|5e-06|53.5|obr:102719045|pyruvate dehydrogenase E1 component beta subunit [EC:1.2.4.1]	gi|734377090|gb|KHN21567.1|	2.48069e-157	NAC domain-containing protein 100 [Glycine soja]
Glyma.08G041500.1	gma-miR1518	4	NA	-	K13126|1|2e-15|84.3|fve:101312606|polyadenylate-binding protein!K05941|2|6e-07|56.2|mdm:103435918|glutathione gamma-glutamylcysteinyltransferase [EC:2.3.2.15]	gi|356527817|ref|XP_003532503.1|	1.38418e-158	PREDICTED: NAC domain-containing protein 92-like [Glycine max]
Glyma.10G147400.3	gma-miR1518	4	NA	-	-	gi|351725075|ref|NP_001235544.1|	1.79064e-99	uncharacterized protein LOC100527400 [Glycine max]
Glyma.02G258200.1	gma-miR1518	4	NA	-	K04646|1|0.0|3109|gmx:100786617|clathrin heavy chain	gi|356501173|ref|XP_003519402.1|	0	PREDICTED: clathrin heavy chain 2-like [Glycine max]
Glyma.19G135100.1	gma-miR1518	3	NA	GO:0016645,GO:0050662,GO:0006725,	K00279|1|0.0|1078|gmx:100777568|cytokinin dehydrogenase [EC:1.5.99.12]	gi|356570435|ref|XP_003553393.1|	0	PREDICTED: cytokinin dehydrogenase 1-like [Glycine max]
Glyma.03G133300.1	gma-miR1518	3.5	NA	GO:0016645,GO:0050662,GO:0006725,	K00279|1|0.0|1067|gmx:100808738|cytokinin dehydrogenase [EC:1.5.99.12]	gi|381140061|ref|NP_001244203.1|	0	cytokinin dehydrogenase 1-like [Glycine max]
Glyma.02G052400.5	gma-miR1518	NA	2.5	-	K15115|1|1e-165|517|gmx:100790192|solute carrier family 25 (mitochondrial folate transporter), member 32	gi|356502151|ref|XP_003519884.1|	1.08385e-164	PREDICTED: folate transporter 1, chloroplastic-like isoform X2 [Glycine max]
Glyma.07G231900.1	gma-miR1518	NA	2.5	-	-	gi|965601760|dbj|BAT88938.1|	9.99154e-56	hypothetical protein VIGAN_05258500 [Vigna angularis var. angularis]
Glyma.20G040900.3	gma-miR1518	NA	2.5	-	-	gi|965601760|dbj|BAT88938.1|	3.41562e-50	hypothetical protein VIGAN_05258500 [Vigna angularis var. angularis]
Glyma.07G231900.4	gma-miR1518	NA	2.5	-	-	gi|965601760|dbj|BAT88938.1|	7.44617e-56	hypothetical protein VIGAN_05258500 [Vigna angularis var. angularis]
Glyma.15G171100.1	gma-miR1518	NA	2.5	-	K02218|1|0.0|889|gmx:100784627|casein kinase 1 [EC:2.7.11.1]	gi|356556296|ref|XP_003546462.1|	0	PREDICTED: casein kinase I isoform delta-like [Glycine max]
Glyma.05G006300.1	gma-miR1518	NA	2.5	GO:0050896,	-	gi|351721775|ref|NP_001236197.1|	4.00029e-100	uncharacterized protein LOC100305494 [Glycine max]
Glyma.05G138400.1	gma-miR1518	NA	2.5	GO:0003824,	K14379|1|2e-129|463|pmum:103320981|tartrate-resistant acid phosphatase type 5 [EC:3.1.3.2]!K01078|4|3e-122|439|rcu:RCOM_1150260|acid phosphatase [EC:3.1.3.2]	gi|359806222|ref|NP_001241208.1|	0	uncharacterized protein LOC100818610 precursor [Glycine max]
Glyma.08G093600.2	gma-miR1518	NA	2.5	GO:0003824,	K14379|1|1e-113|410|pmum:103320981|tartrate-resistant acid phosphatase type 5 [EC:3.1.3.2]!K01078|5|2e-106|387|rcu:RCOM_1150260|acid phosphatase [EC:3.1.3.2]	gi|947093924|gb|KRH42509.1|	3.38894e-159	hypothetical protein GLYMA_08G093600 [Glycine max]
Glyma.07G231900.3	gma-miR1518	NA	2.5	-	-	gi|965601760|dbj|BAT88938.1|	9.25003e-56	hypothetical protein VIGAN_05258500 [Vigna angularis var. angularis]
Glyma.02G052400.3	gma-miR1518	NA	2.5	-	K15115|1|2e-169|596|gmx:100790192|solute carrier family 25 (mitochondrial folate transporter), member 32	gi|356502151|ref|XP_003519884.1|	1.42581e-168	PREDICTED: folate transporter 1, chloroplastic-like isoform X2 [Glycine max]
Glyma.07G231900.2	gma-miR1518	NA	2.5	-	-	gi|965601760|dbj|BAT88938.1|	9.95277e-56	hypothetical protein VIGAN_05258500 [Vigna angularis var. angularis]
Glyma.20G040900.2	gma-miR1518	NA	2.5	-	-	gi|965601760|dbj|BAT88938.1|	4.11714e-50	hypothetical protein VIGAN_05258500 [Vigna angularis var. angularis]
Glyma.02G052400.2	gma-miR1518	NA	2.5	-	K15115|1|1e-147|437|gmx:100790192|solute carrier family 25 (mitochondrial folate transporter), member 32	gi|356502151|ref|XP_003519884.1|	8.46363e-147	PREDICTED: folate transporter 1, chloroplastic-like isoform X2 [Glycine max]
Glyma.02G052400.6	gma-miR1518	NA	2.5	-	K15115|1|4e-144|358|gmx:100790192|solute carrier family 25 (mitochondrial folate transporter), member 32	gi|356502151|ref|XP_003519884.1|	2.84192e-143	PREDICTED: folate transporter 1, chloroplastic-like isoform X2 [Glycine max]
Glyma.08G093600.1	gma-miR1518	NA	2.5	GO:0003824,	K14379|1|3e-130|466|pmum:103320981|tartrate-resistant acid phosphatase type 5 [EC:3.1.3.2]!K01078|4|3e-121|436|rcu:RCOM_1150260|acid phosphatase [EC:3.1.3.2]	gi|356525044|ref|XP_003531137.1|	0	PREDICTED: purple acid phosphatase 7 [Glycine max]
Glyma.06G150500.1	gma-miR1519	4	2	-	-	gi|947105479|gb|KRH53862.1|	3.32295e-56	hypothetical protein GLYMA_06G150500 [Glycine max]
Glyma.06G230100.1	gma-miR1519	2	1	-	-	gi|955325570|ref|XP_014632176.1|	9.1467e-103	PREDICTED: uncharacterized protein LOC102667944 isoform X2 [Glycine max]
Glyma.07G268500.1	gma-miR1519	3.5	2.2	GO:0016453,	K00626|1|0.0|738|gmx:100500596|acetyl-CoA C-acetyltransferase [EC:2.3.1.9]	gi|571468033|ref|XP_006584106.1|	0	PREDICTED: probable acetyl-CoA acetyltransferase, cytosolic 2 [Glycine max]
Glyma.07G268500.2	gma-miR1519	3.5	2.2	GO:0016453,	K00626|1|0.0|738|gmx:100500596|acetyl-CoA C-acetyltransferase [EC:2.3.1.9]	gi|571468033|ref|XP_006584106.1|	0	PREDICTED: probable acetyl-CoA acetyltransferase, cytosolic 2 [Glycine max]
Glyma.07G268500.3	gma-miR1519	3.5	2.2	GO:0016453,	K00626|1|0.0|625|gmx:100500596|acetyl-CoA C-acetyltransferase [EC:2.3.1.9]	gi|571468033|ref|XP_006584106.1|	0	PREDICTED: probable acetyl-CoA acetyltransferase, cytosolic 2 [Glycine max]
Glyma.08G196000.1	gma-miR1519	3	1.5	-	-	gi|947095615|gb|KRH44200.1|	3.63458e-12	hypothetical protein GLYMA_08G196000 [Glycine max]
Glyma.09G113200.1	gma-miR1519	2	1	-	K03424|1|1e-14|70.5|gmx:100815482|TatD DNase family protein [EC:3.1.21.-]	gi|947089470|gb|KRH38135.1|	1.49176e-28	hypothetical protein GLYMA_09G113200 [Glycine max]
Glyma.12G163500.1	gma-miR1519	4	2.5	-	K00655|1|0.0|716|gmx:100791297|1-acyl-sn-glycerol-3-phosphate acyltransferase [EC:2.3.1.51]	gi|955354751|ref|XP_014620456.1|	0	PREDICTED: 1-acyl-sn-glycerol-3-phosphate acyltransferase 1, chloroplastic-like isoform X1 [Glycine max]
Glyma.12G163500.6	gma-miR1519	4	2.5	-	K00655|1|0.0|716|gmx:100791297|1-acyl-sn-glycerol-3-phosphate acyltransferase [EC:2.3.1.51]	gi|955354751|ref|XP_014620456.1|	0	PREDICTED: 1-acyl-sn-glycerol-3-phosphate acyltransferase 1, chloroplastic-like isoform X1 [Glycine max]
Glyma.12G163500.7	gma-miR1519	1.5	0.8	-	K00655|1|0.0|690|gmx:100791297|1-acyl-sn-glycerol-3-phosphate acyltransferase [EC:2.3.1.51]	gi|947077410|gb|KRH26250.1|	0	hypothetical protein GLYMA_12G163500 [Glycine max]
Glyma.13G048300.1	gma-miR1519	3.5	1.8	GO:0009536,GO:0031406,GO:0016774,GO:0016616,GO:0000166,GO:0008652,GO:0006796,	K12524|1|5e-30|134|gmx:100812202|bifunctional aspartokinase / homoserine dehydrogenase 1 [EC:2.7.2.4 1.1.1.3]	gi|734400788|gb|KHN31575.1|	2.77889e-34	Bifunctional aspartokinase/homoserine dehydrogenase 1, chloroplastic [Glycine soja]
Glyma.16G206100.1	gma-miR1519	4	2	GO:0061135,GO:0010466,	-	gi|571523891|ref|XP_006598698.1|	9.07689e-120	PREDICTED: uncharacterized protein LOC100305872 isoform X1 [Glycine max]
Glyma.16G206300.1	gma-miR1519	4	2	GO:0061135,GO:0010466,	-	gi|356559939|ref|XP_003548253.1|	2.37185e-131	PREDICTED: subtilisin inhibitor CLSI-II-like [Glycine max]
Glyma.17G005300.1	gma-miR1519	3	2	GO:0016453,	K00626|1|0.0|758|gmx:100780213|acetyl-CoA C-acetyltransferase [EC:2.3.1.9]	gi|571532566|ref|XP_006600285.1|	0	PREDICTED: probable acetyl-CoA acetyltransferase, cytosolic 2 isoform X1 [Glycine max]
Glyma.17G005300.2	gma-miR1519	3	2	GO:0016453,	K00626|1|0.0|741|gmx:100780213|acetyl-CoA C-acetyltransferase [EC:2.3.1.9]	gi|571532566|ref|XP_006600285.1|	0	PREDICTED: probable acetyl-CoA acetyltransferase, cytosolic 2 isoform X1 [Glycine max]
Glyma.20G018000.1	gma-miR1519	4	2.5	GO:0016868,GO:0044238,	-	gi|356576034|ref|XP_003556140.1|	0	PREDICTED: phosphomannomutase/phosphoglucomutase [Glycine max]
Glyma.03G058900.1	gma-miR1519	4	NA	-	K07466|1|7e-61|235|tcc:TCM_019749|replication factor A1!K15255|3|3e-42|173|bvg:104897313|ATP-dependent DNA helicase PIF1 [EC:3.6.4.12]	gi|947117499|gb|KRH65748.1|	0	hypothetical protein GLYMA_03G058900 [Glycine max]
Glyma.19G166700.1	gma-miR1519	3.5	NA	GO:0044424,GO:0005092,	K12462|1|1e-124|446|gmx:100810029|Rho GDP-dissociation inhibitor	gi|356572280|ref|XP_003554297.1|	1.02816e-123	PREDICTED: rho GDP-dissociation inhibitor 1 [Glycine max]
Glyma.13G281900.1	gma-miR1519	NA	2.5	-	K10357|1|0.0|2213|gmx:100819335|myosin V	gi|356546900|ref|XP_003541859.1|	0	PREDICTED: myosin-2-like [Glycine max]
Glyma.09G236600.3	gma-miR1519	NA	2.5	GO:0003824,GO:0043412,	-	gi|947091411|gb|KRH40076.1|	3.48996e-135	hypothetical protein GLYMA_09G236600 [Glycine max]
Glyma.13G366100.1	gma-miR1519	NA	2.2	GO:0030529,GO:0000377,	K12856|1|0.0|4673|gmx:100804026|pre-mRNA-processing factor 8	gi|356547438|ref|XP_003542119.1|	0	PREDICTED: pre-mRNA-processing-splicing factor 8 [Glycine max]
Glyma.06G187400.2	gma-miR1519	NA	2.5	GO:0044238,	K18875|1|0.0|1230|gmx:100775870|enhanced disease susceptibility 1 protein	gi|955322932|ref|XP_014631624.1|	0	PREDICTED: uncharacterized protein LOC100775870 isoform X2 [Glycine max]
Glyma.09G236600.4	gma-miR1519	NA	2.5	-	-	gi|356531758|ref|XP_003534443.1|	2.02112e-133	PREDICTED: lipoate-protein ligase LplJ isoform X1 [Glycine max]
Glyma.07G004000.1	gma-miR1519	NA	2.5	-	K07195|1|0.0|1290|gmx:100777654|exocyst complex component 7	gi|947098524|gb|KRH47016.1|	0	hypothetical protein GLYMA_07G004000 [Glycine max]
Glyma.09G236600.1	gma-miR1519	NA	2.5	GO:0003824,GO:0043412,	-	gi|356531758|ref|XP_003534443.1|	5.32686e-139	PREDICTED: lipoate-protein ligase LplJ isoform X1 [Glycine max]
Glyma.06G187400.1	gma-miR1519	NA	2.5	GO:0044238,	K18875|1|0.0|1230|gmx:100775870|enhanced disease susceptibility 1 protein	gi|955322932|ref|XP_014631624.1|	0	PREDICTED: uncharacterized protein LOC100775870 isoform X2 [Glycine max]
Glyma.09G236600.2	gma-miR1519	NA	2.5	-	-	gi|947091412|gb|KRH40077.1|	2.59644e-107	hypothetical protein GLYMA_09G236600 [Glycine max]
Glyma.10G139600.1	gma-miR1519	NA	2.5	-	-	gi|356534957|ref|XP_003536017.1|	2.03877e-133	PREDICTED: uncharacterized protein LOC100816418 [Glycine max]
Glyma.03G159000.3	gma-miR1520a	4	2.5	-	K16818|1|1e-66|255|brp:103866837|phospholipase A1 [EC:3.1.1.32]	gi|947119046|gb|KRH67295.1|	0	hypothetical protein GLYMA_03G159000 [Glycine max]
Glyma.04G081700.1	gma-miR1520a	4	2.5	-	-	gi|571449701|ref|XP_003523732.2|	0	PREDICTED: protein tesmin/TSO1-like CXC 5 [Glycine max]
Glyma.09G213400.1	gma-miR1520a	3	2	-	-	gi|947091009|gb|KRH39674.1|	5.14307e-52	hypothetical protein GLYMA_09G213400 [Glycine max]
Glyma.18G048500.1	gma-miR1520a	4	2	-	K00924|1|7e-32|139|tcc:TCM_041550|!K01381|2|2e-31|138|smo:SELMODRAFT_13348|saccharopepsin [EC:3.4.23.25]	gi|356569424|ref|XP_003552901.1|	0	PREDICTED: aspartic proteinase nepenthesin-2-like [Glycine max]
Glyma.19G083000.1	gma-miR1520a	4	2.5	-	K04730|1|1e-06|54.3|fve:105349310|interleukin-1 receptor-associated kinase 1 [EC:2.7.11.1]	gi|947044786|gb|KRG94415.1|	8.28225e-53	hypothetical protein GLYMA_19G083000 [Glycine max]
Glyma.01G198100.1	gma-miR1520b	3	1.8	-	K13422|1|2e-10|68.2|ppp:PHYPADRAFT_114892|transcription factor MYC2	gi|571436161|ref|XP_006573686.1|	5.1098e-158	PREDICTED: transcription factor bHLH18-like isoform X1 [Glycine max]
Glyma.01G198100.2	gma-miR1520b	3	1.8	-	K13422|1|2e-10|68.2|ppp:PHYPADRAFT_114892|transcription factor MYC2	gi|571436163|ref|XP_006573687.1|	1.63428e-156	PREDICTED: transcription factor bHLH18-like isoform X2 [Glycine max]
Glyma.03G159000.3	gma-miR1520b	3	1.8	-	K16818|1|1e-66|255|brp:103866837|phospholipase A1 [EC:3.1.1.32]	gi|947119046|gb|KRH67295.1|	0	hypothetical protein GLYMA_03G159000 [Glycine max]
Glyma.04G081700.1	gma-miR1520b	2	1.5	-	-	gi|571449701|ref|XP_003523732.2|	0	PREDICTED: protein tesmin/TSO1-like CXC 5 [Glycine max]
Glyma.09G213400.1	gma-miR1520b	2.5	1.5	-	-	gi|947091009|gb|KRH39674.1|	5.14307e-52	hypothetical protein GLYMA_09G213400 [Glycine max]
Glyma.19G083000.1	gma-miR1520b	0.5	0.5	-	K04730|1|1e-06|54.3|fve:105349310|interleukin-1 receptor-associated kinase 1 [EC:2.7.11.1]	gi|947044786|gb|KRG94415.1|	8.28225e-53	hypothetical protein GLYMA_19G083000 [Glycine max]
Glyma.U039200.1	gma-miR1520b	NA	2.2	GO:0003677,GO:0006351,	K16670|1|1e-106|388|pda:103707639|homeobox protein Meis2!K15613|3|8e-76|285|mus:103981447|homeobox protein Meis1	gi|571571976|ref|XP_003556963.2|	0	PREDICTED: homeotic protein knotted-1-like [Glycine max]
Glyma.U039200.2	gma-miR1520b	NA	2.2	GO:0003677,GO:0006351,	K16670|1|1e-106|388|pda:103707639|homeobox protein Meis2!K15613|3|8e-76|285|mus:103981447|homeobox protein Meis1	gi|571571976|ref|XP_003556963.2|	1.0306e-180	PREDICTED: homeotic protein knotted-1-like [Glycine max]
Glyma.01G198100.1	gma-miR1520c	3	1.5	-	K13422|1|2e-10|68.2|ppp:PHYPADRAFT_114892|transcription factor MYC2	gi|571436161|ref|XP_006573686.1|	5.1098e-158	PREDICTED: transcription factor bHLH18-like isoform X1 [Glycine max]
Glyma.01G198100.2	gma-miR1520c	3	1.5	-	K13422|1|2e-10|68.2|ppp:PHYPADRAFT_114892|transcription factor MYC2	gi|571436163|ref|XP_006573687.1|	1.63428e-156	PREDICTED: transcription factor bHLH18-like isoform X2 [Glycine max]
Glyma.02G271000.1	gma-miR1520c	3	1.5	-	K07393|1|5e-09|63.9|aly:ARALYDRAFT_356687|putative glutathione S-transferase	gi|356499251|ref|XP_003518455.1|	0	PREDICTED: UPF0481 protein At3g47200-like [Glycine max]
Glyma.03G159000.3	gma-miR1520c	4	2	-	K16818|1|1e-66|255|brp:103866837|phospholipase A1 [EC:3.1.1.32]	gi|947119046|gb|KRH67295.1|	0	hypothetical protein GLYMA_03G159000 [Glycine max]
Glyma.04G081700.1	gma-miR1520c	1	2.5	-	-	gi|571449701|ref|XP_003523732.2|	0	PREDICTED: protein tesmin/TSO1-like CXC 5 [Glycine max]
Glyma.07G054200.1	gma-miR1520c	2	1	-	K05909|1|0.0|1151|gmx:100789406|laccase [EC:1.10.3.2]	gi|356522496|ref|XP_003529882.1|	0	PREDICTED: laccase-6-like isoform X2 [Glycine max]
Glyma.09G161100.1	gma-miR1520c	4	2	-	K00924|1|0.0|887|tcc:TCM_037228|	gi|356529403|ref|XP_003533283.1|	0	PREDICTED: receptor-like protein kinase HSL1 [Glycine max]
Glyma.09G213400.1	gma-miR1520c	3	1.5	-	-	gi|947091009|gb|KRH39674.1|	5.14307e-52	hypothetical protein GLYMA_09G213400 [Glycine max]
Glyma.10G044900.1	gma-miR1520c	4	2	-	K03456|1|7e-41|168|mus:103981635|serine/threonine-protein phosphatase 2A regulatory subunit A!K06464|2|8e-10|65.1|atr:105420786|integrin beta 2!K06588|2|8e-10|65.1|atr:105420786|integrin beta 5!K19519|2|8e-10|65.1|atr:105420786|transforming growth factor-beta-induced protein	gi|356527155|ref|XP_003532178.1|	3.19065e-68	PREDICTED: fasciclin-like arabinogalactan protein 1 [Glycine max]
Glyma.19G196500.1	gma-miR1520c	3	1.5	-	K04733|1|1e-33|146|mtr:MTR_083s0014|interleukin-1 receptor-associated kinase 4 [EC:2.7.11.1]	gi|734316713|gb|KHN02195.1|	3.82808e-103	G-type lectin S-receptor-like serine/threonine-protein kinase RKS1-like protein [Glycine soja]
Glyma.01G198100.1	gma-miR1520d	3	1	-	K13422|1|2e-10|68.2|ppp:PHYPADRAFT_114892|transcription factor MYC2	gi|571436161|ref|XP_006573686.1|	5.1098e-158	PREDICTED: transcription factor bHLH18-like isoform X1 [Glycine max]
Glyma.01G198100.2	gma-miR1520d	3	1	-	K13422|1|2e-10|68.2|ppp:PHYPADRAFT_114892|transcription factor MYC2	gi|571436163|ref|XP_006573687.1|	1.63428e-156	PREDICTED: transcription factor bHLH18-like isoform X2 [Glycine max]
Glyma.02G271000.1	gma-miR1520d	3	1.5	-	K07393|1|5e-09|63.9|aly:ARALYDRAFT_356687|putative glutathione S-transferase	gi|356499251|ref|XP_003518455.1|	0	PREDICTED: UPF0481 protein At3g47200-like [Glycine max]
Glyma.04G081700.1	gma-miR1520d	1	2.5	-	-	gi|571449701|ref|XP_003523732.2|	0	PREDICTED: protein tesmin/TSO1-like CXC 5 [Glycine max]
Glyma.09G213400.1	gma-miR1520d	4	2	-	-	gi|947091009|gb|KRH39674.1|	5.14307e-52	hypothetical protein GLYMA_09G213400 [Glycine max]
Glyma.10G044900.1	gma-miR1520d	3	1.5	-	K03456|1|7e-41|168|mus:103981635|serine/threonine-protein phosphatase 2A regulatory subunit A!K06464|2|8e-10|65.1|atr:105420786|integrin beta 2!K06588|2|8e-10|65.1|atr:105420786|integrin beta 5!K19519|2|8e-10|65.1|atr:105420786|transforming growth factor-beta-induced protein	gi|356527155|ref|XP_003532178.1|	3.19065e-68	PREDICTED: fasciclin-like arabinogalactan protein 1 [Glycine max]
Glyma.19G083000.1	gma-miR1520d	4	2.5	-	K04730|1|1e-06|54.3|fve:105349310|interleukin-1 receptor-associated kinase 1 [EC:2.7.11.1]	gi|947044786|gb|KRG94415.1|	8.28225e-53	hypothetical protein GLYMA_19G083000 [Glycine max]
Glyma.15G106600.3	gma-miR1520d	3.5	NA	-	K13989|1|3e-126|313|gmx:100791885|Derlin-2/3	gi|356555644|ref|XP_003546140.1|	2.30048e-125	PREDICTED: derlin-2.2 [Glycine max]
Glyma.15G106600.1	gma-miR1520d	3.5	NA	-	K13989|1|4e-131|468|gmx:100791885|Derlin-2/3	gi|356555644|ref|XP_003546140.1|	2.67624e-130	PREDICTED: derlin-2.2 [Glycine max]
Glyma.15G106600.2	gma-miR1520d	3.5	NA	-	K13989|1|2e-126|403|gmx:100791885|Derlin-2/3	gi|356555644|ref|XP_003546140.1|	1.39745e-125	PREDICTED: derlin-2.2 [Glycine max]
Glyma.11G142400.1	gma-miR1520d	NA	2.5	-	-	gi|947081053|gb|KRH29842.1|	0	hypothetical protein GLYMA_11G142400 [Glycine max]
Glyma.12G065700.1	gma-miR1520d	NA	2.5	-	-	gi|947075998|gb|KRH24838.1|	0	hypothetical protein GLYMA_12G065700 [Glycine max]
Glyma.18G094500.1	gma-miR1520d	NA	2.5	-	-	gi|356567332|ref|XP_003551875.1|	3.04513e-149	PREDICTED: uncharacterized protein LOC100527694 isoform X1 [Glycine max]
Glyma.03G159000.3	gma-miR1520d	NA	2.5	-	K16818|1|1e-66|255|brp:103866837|phospholipase A1 [EC:3.1.1.32]	gi|947119046|gb|KRH67295.1|	0	hypothetical protein GLYMA_03G159000 [Glycine max]
Glyma.12G065700.4	gma-miR1520d	NA	2.5	-	-	gi|571492367|ref|XP_006592206.1|	0	PREDICTED: uncharacterized protein LOC100819317 isoform X1 [Glycine max]
Glyma.11G142400.2	gma-miR1520d	NA	2.5	-	-	gi|947081053|gb|KRH29842.1|	0	hypothetical protein GLYMA_11G142400 [Glycine max]
Glyma.15G090700.1	gma-miR1520d	NA	2.5	-	K17964|1|1e-80|301|smo:SELMODRAFT_96626|leucine-rich PPR motif-containing protein, mitochondrial	gi|356557791|ref|XP_003547194.1|	0	PREDICTED: pentatricopeptide repeat-containing protein At1g09900-like [Glycine max]
Glyma.12G065700.2	gma-miR1520d	NA	2.5	-	-	gi|571492367|ref|XP_006592206.1|	0	PREDICTED: uncharacterized protein LOC100819317 isoform X1 [Glycine max]
Glyma.12G065700.3	gma-miR1520d	NA	2.5	-	-	gi|571492367|ref|XP_006592206.1|	0	PREDICTED: uncharacterized protein LOC100819317 isoform X1 [Glycine max]
Glyma.02G271000.1	gma-miR1520e	3.5	2	-	K07393|1|5e-09|63.9|aly:ARALYDRAFT_356687|putative glutathione S-transferase	gi|356499251|ref|XP_003518455.1|	0	PREDICTED: UPF0481 protein At3g47200-like [Glycine max]
Glyma.04G081700.1	gma-miR1520e	1.5	1	-	-	gi|571449701|ref|XP_003523732.2|	0	PREDICTED: protein tesmin/TSO1-like CXC 5 [Glycine max]
Glyma.07G054200.1	gma-miR1520e	3.5	2	-	K05909|1|0.0|1151|gmx:100789406|laccase [EC:1.10.3.2]	gi|356522496|ref|XP_003529882.1|	0	PREDICTED: laccase-6-like isoform X2 [Glycine max]
Glyma.19G083000.1	gma-miR1520e	4	2	-	K04730|1|1e-06|54.3|fve:105349310|interleukin-1 receptor-associated kinase 1 [EC:2.7.11.1]	gi|947044786|gb|KRG94415.1|	8.28225e-53	hypothetical protein GLYMA_19G083000 [Glycine max]
Glyma.19G196500.1	gma-miR1520e	3	1.5	-	K04733|1|1e-33|146|mtr:MTR_083s0014|interleukin-1 receptor-associated kinase 4 [EC:2.7.11.1]	gi|734316713|gb|KHN02195.1|	3.82808e-103	G-type lectin S-receptor-like serine/threonine-protein kinase RKS1-like protein [Glycine soja]
Glyma.02G271000.1	gma-miR1520f-3p	4	2	-	K07393|1|5e-09|63.9|aly:ARALYDRAFT_356687|putative glutathione S-transferase	gi|356499251|ref|XP_003518455.1|	0	PREDICTED: UPF0481 protein At3g47200-like [Glycine max]
Glyma.04G081700.1	gma-miR1520f-3p	2	1	-	-	gi|571449701|ref|XP_003523732.2|	0	PREDICTED: protein tesmin/TSO1-like CXC 5 [Glycine max]
Glyma.10G044900.1	gma-miR1520f-3p	4	2	-	K03456|1|7e-41|168|mus:103981635|serine/threonine-protein phosphatase 2A regulatory subunit A!K06464|2|8e-10|65.1|atr:105420786|integrin beta 2!K06588|2|8e-10|65.1|atr:105420786|integrin beta 5!K19519|2|8e-10|65.1|atr:105420786|transforming growth factor-beta-induced protein	gi|356527155|ref|XP_003532178.1|	3.19065e-68	PREDICTED: fasciclin-like arabinogalactan protein 1 [Glycine max]
Glyma.01G198100.2	gma-miR1520f-3p	NA	2.5	-	K13422|1|2e-10|68.2|ppp:PHYPADRAFT_114892|transcription factor MYC2	gi|571436163|ref|XP_006573687.1|	1.63428e-156	PREDICTED: transcription factor bHLH18-like isoform X2 [Glycine max]
Glyma.09G213400.1	gma-miR1520f-3p	NA	2.5	-	-	gi|947091009|gb|KRH39674.1|	5.14307e-52	hypothetical protein GLYMA_09G213400 [Glycine max]
Glyma.01G198100.1	gma-miR1520f-3p	NA	2.5	-	K13422|1|2e-10|68.2|ppp:PHYPADRAFT_114892|transcription factor MYC2	gi|571436161|ref|XP_006573686.1|	5.1098e-158	PREDICTED: transcription factor bHLH18-like isoform X1 [Glycine max]
Glyma.03G159000.3	gma-miR1520f-5p	3	1.5	-	K16818|1|1e-66|255|brp:103866837|phospholipase A1 [EC:3.1.1.32]	gi|947119046|gb|KRH67295.1|	0	hypothetical protein GLYMA_03G159000 [Glycine max]
Glyma.09G213400.1	gma-miR1520f-5p	3	2.5	-	-	gi|947091009|gb|KRH39674.1|	5.14307e-52	hypothetical protein GLYMA_09G213400 [Glycine max]
Glyma.10G249800.2	gma-miR1520f-5p	4	2.2	-	K15188|1|3e-157|557|gmx:100783282|cyclin T	gi|947086825|gb|KRH35546.1|	7.26712e-163	hypothetical protein GLYMA_10G249800 [Glycine max]
Glyma.10G249800.3	gma-miR1520f-5p	4	2.2	-	K15188|1|3e-157|557|gmx:100783282|cyclin T	gi|947086825|gb|KRH35546.1|	7.47891e-163	hypothetical protein GLYMA_10G249800 [Glycine max]
Glyma.10G249800.4	gma-miR1520f-5p	4	2.2	-	K15188|1|3e-157|557|gmx:100783282|cyclin T	gi|947086825|gb|KRH35546.1|	7.62893e-163	hypothetical protein GLYMA_10G249800 [Glycine max]
Glyma.19G083000.1	gma-miR1520f-5p	NA	2.5	-	K04730|1|1e-06|54.3|fve:105349310|interleukin-1 receptor-associated kinase 1 [EC:2.7.11.1]	gi|947044786|gb|KRG94415.1|	8.28225e-53	hypothetical protein GLYMA_19G083000 [Glycine max]
Glyma.02G271000.1	gma-miR1520f-5p	NA	2.5	-	K07393|1|5e-09|63.9|aly:ARALYDRAFT_356687|putative glutathione S-transferase	gi|356499251|ref|XP_003518455.1|	0	PREDICTED: UPF0481 protein At3g47200-like [Glycine max]
Glyma.02G271000.1	gma-miR1520g	3	1.5	-	K07393|1|5e-09|63.9|aly:ARALYDRAFT_356687|putative glutathione S-transferase	gi|356499251|ref|XP_003518455.1|	0	PREDICTED: UPF0481 protein At3g47200-like [Glycine max]
Glyma.04G081700.1	gma-miR1520g	1	2.5	-	-	gi|571449701|ref|XP_003523732.2|	0	PREDICTED: protein tesmin/TSO1-like CXC 5 [Glycine max]
Glyma.09G213400.1	gma-miR1520g	4	2	-	-	gi|947091009|gb|KRH39674.1|	5.14307e-52	hypothetical protein GLYMA_09G213400 [Glycine max]
Glyma.10G044900.1	gma-miR1520g	3	1.5	-	K03456|1|7e-41|168|mus:103981635|serine/threonine-protein phosphatase 2A regulatory subunit A!K06464|2|8e-10|65.1|atr:105420786|integrin beta 2!K06588|2|8e-10|65.1|atr:105420786|integrin beta 5!K19519|2|8e-10|65.1|atr:105420786|transforming growth factor-beta-induced protein	gi|356527155|ref|XP_003532178.1|	3.19065e-68	PREDICTED: fasciclin-like arabinogalactan protein 1 [Glycine max]
Glyma.19G083000.1	gma-miR1520g	4	2.5	-	K04730|1|1e-06|54.3|fve:105349310|interleukin-1 receptor-associated kinase 1 [EC:2.7.11.1]	gi|947044786|gb|KRG94415.1|	8.28225e-53	hypothetical protein GLYMA_19G083000 [Glycine max]
Glyma.01G198100.1	gma-miR1520g	NA	2	-	K13422|1|2e-10|68.2|ppp:PHYPADRAFT_114892|transcription factor MYC2	gi|571436161|ref|XP_006573686.1|	5.1098e-158	PREDICTED: transcription factor bHLH18-like isoform X1 [Glycine max]
Glyma.01G198100.2	gma-miR1520g	NA	2	-	K13422|1|2e-10|68.2|ppp:PHYPADRAFT_114892|transcription factor MYC2	gi|571436163|ref|XP_006573687.1|	1.63428e-156	PREDICTED: transcription factor bHLH18-like isoform X2 [Glycine max]
Glyma.03G159000.3	gma-miR1520g	NA	2.5	-	K16818|1|1e-66|255|brp:103866837|phospholipase A1 [EC:3.1.1.32]	gi|947119046|gb|KRH67295.1|	0	hypothetical protein GLYMA_03G159000 [Glycine max]
Glyma.02G271000.1	gma-miR1520h	2.5	1.2	-	K07393|1|5e-09|63.9|aly:ARALYDRAFT_356687|putative glutathione S-transferase	gi|356499251|ref|XP_003518455.1|	0	PREDICTED: UPF0481 protein At3g47200-like [Glycine max]
Glyma.04G081700.1	gma-miR1520h	4	2.2	-	-	gi|571449701|ref|XP_003523732.2|	0	PREDICTED: protein tesmin/TSO1-like CXC 5 [Glycine max]
Glyma.07G054200.1	gma-miR1520h	3.5	1.8	-	K05909|1|0.0|1151|gmx:100789406|laccase [EC:1.10.3.2]	gi|356522496|ref|XP_003529882.1|	0	PREDICTED: laccase-6-like isoform X2 [Glycine max]
Glyma.01G198100.1	gma-miR1520i	3.5	2.5	-	K13422|1|2e-10|68.2|ppp:PHYPADRAFT_114892|transcription factor MYC2	gi|571436161|ref|XP_006573686.1|	5.1098e-158	PREDICTED: transcription factor bHLH18-like isoform X1 [Glycine max]
Glyma.01G198100.2	gma-miR1520i	3.5	2.5	-	K13422|1|2e-10|68.2|ppp:PHYPADRAFT_114892|transcription factor MYC2	gi|571436163|ref|XP_006573687.1|	1.63428e-156	PREDICTED: transcription factor bHLH18-like isoform X2 [Glycine max]
Glyma.02G271000.1	gma-miR1520i	1.5	1	-	K07393|1|5e-09|63.9|aly:ARALYDRAFT_356687|putative glutathione S-transferase	gi|356499251|ref|XP_003518455.1|	0	PREDICTED: UPF0481 protein At3g47200-like [Glycine max]
Glyma.04G081700.1	gma-miR1520i	3	2	-	-	gi|571449701|ref|XP_003523732.2|	0	PREDICTED: protein tesmin/TSO1-like CXC 5 [Glycine max]
Glyma.07G054200.1	gma-miR1520i	2	1.5	-	K05909|1|0.0|1151|gmx:100789406|laccase [EC:1.10.3.2]	gi|356522496|ref|XP_003529882.1|	0	PREDICTED: laccase-6-like isoform X2 [Glycine max]
Glyma.09G213400.1	gma-miR1520i	3.5	2.5	-	-	gi|947091009|gb|KRH39674.1|	5.14307e-52	hypothetical protein GLYMA_09G213400 [Glycine max]
Glyma.10G044900.1	gma-miR1520i	1	1	-	K03456|1|7e-41|168|mus:103981635|serine/threonine-protein phosphatase 2A regulatory subunit A!K06464|2|8e-10|65.1|atr:105420786|integrin beta 2!K06588|2|8e-10|65.1|atr:105420786|integrin beta 5!K19519|2|8e-10|65.1|atr:105420786|transforming growth factor-beta-induced protein	gi|356527155|ref|XP_003532178.1|	3.19065e-68	PREDICTED: fasciclin-like arabinogalactan protein 1 [Glycine max]
Glyma.19G083000.1	gma-miR1520i	NA	2.5	-	K04730|1|1e-06|54.3|fve:105349310|interleukin-1 receptor-associated kinase 1 [EC:2.7.11.1]	gi|947044786|gb|KRG94415.1|	8.28225e-53	hypothetical protein GLYMA_19G083000 [Glycine max]
Glyma.02G271000.1	gma-miR1520j	3	2	-	K07393|1|5e-09|63.9|aly:ARALYDRAFT_356687|putative glutathione S-transferase	gi|356499251|ref|XP_003518455.1|	0	PREDICTED: UPF0481 protein At3g47200-like [Glycine max]
Glyma.04G081700.1	gma-miR1520j	2	1.5	-	-	gi|571449701|ref|XP_003523732.2|	0	PREDICTED: protein tesmin/TSO1-like CXC 5 [Glycine max]
Glyma.07G054200.1	gma-miR1520j	4	2.5	-	K05909|1|0.0|1151|gmx:100789406|laccase [EC:1.10.3.2]	gi|356522496|ref|XP_003529882.1|	0	PREDICTED: laccase-6-like isoform X2 [Glycine max]
Glyma.10G044900.1	gma-miR1520j	3	2	-	K03456|1|7e-41|168|mus:103981635|serine/threonine-protein phosphatase 2A regulatory subunit A!K06464|2|8e-10|65.1|atr:105420786|integrin beta 2!K06588|2|8e-10|65.1|atr:105420786|integrin beta 5!K19519|2|8e-10|65.1|atr:105420786|transforming growth factor-beta-induced protein	gi|356527155|ref|XP_003532178.1|	3.19065e-68	PREDICTED: fasciclin-like arabinogalactan protein 1 [Glycine max]
Glyma.03G110000.1	gma-miR1520j	NA	2.5	-	-	gi|947118243|gb|KRH66492.1|	2.68085e-18	hypothetical protein GLYMA_03G110000 [Glycine max]
Glyma.01G198100.1	gma-miR1520k	4	2.5	-	K13422|1|2e-10|68.2|ppp:PHYPADRAFT_114892|transcription factor MYC2	gi|571436161|ref|XP_006573686.1|	5.1098e-158	PREDICTED: transcription factor bHLH18-like isoform X1 [Glycine max]
Glyma.01G198100.2	gma-miR1520k	4	2.5	-	K13422|1|2e-10|68.2|ppp:PHYPADRAFT_114892|transcription factor MYC2	gi|571436163|ref|XP_006573687.1|	1.63428e-156	PREDICTED: transcription factor bHLH18-like isoform X2 [Glycine max]
Glyma.02G271000.1	gma-miR1520k	3	2	-	K07393|1|5e-09|63.9|aly:ARALYDRAFT_356687|putative glutathione S-transferase	gi|356499251|ref|XP_003518455.1|	0	PREDICTED: UPF0481 protein At3g47200-like [Glycine max]
Glyma.04G081700.1	gma-miR1520k	2.5	1.8	-	-	gi|571449701|ref|XP_003523732.2|	0	PREDICTED: protein tesmin/TSO1-like CXC 5 [Glycine max]
Glyma.09G213400.1	gma-miR1520k	4	2.5	-	-	gi|947091009|gb|KRH39674.1|	5.14307e-52	hypothetical protein GLYMA_09G213400 [Glycine max]
Glyma.19G083000.1	gma-miR1520k	4	NA	-	K04730|1|1e-06|54.3|fve:105349310|interleukin-1 receptor-associated kinase 1 [EC:2.7.11.1]	gi|947044786|gb|KRG94415.1|	8.28225e-53	hypothetical protein GLYMA_19G083000 [Glycine max]
Glyma.14G012200.2	gma-miR1520k	NA	2.5	-	K00876|1|7e-33|143|aly:ARALYDRAFT_314795|uridine kinase [EC:2.7.1.48]!K19307|3|1e-17|92.8|pmum:103329149|25S rRNA (uracil2634-N3)-methyltransferase [EC:2.1.1.313]!K02942|4|1e-09|66.2|vvi:100257825|large subunit ribosomal protein LP1	gi|356553493|ref|XP_003545090.1|	0	PREDICTED: uncharacterized protein LOC100815261 isoform X2 [Glycine max]
Glyma.14G012200.1	gma-miR1520k	NA	2.5	-	K00876|1|7e-33|143|aly:ARALYDRAFT_314795|uridine kinase [EC:2.7.1.48]!K19307|3|6e-18|94.0|pmum:103329149|25S rRNA (uracil2634-N3)-methyltransferase [EC:2.1.1.313]!K02942|4|1e-09|66.2|vvi:100257825|large subunit ribosomal protein LP1	gi|571506278|ref|XP_006595682.1|	0	PREDICTED: uncharacterized protein LOC100815261 isoform X1 [Glycine max]
Glyma.01G198100.1	gma-miR1520l	3	1.5	-	K13422|1|2e-10|68.2|ppp:PHYPADRAFT_114892|transcription factor MYC2	gi|571436161|ref|XP_006573686.1|	5.1098e-158	PREDICTED: transcription factor bHLH18-like isoform X1 [Glycine max]
Glyma.01G198100.2	gma-miR1520l	3	1.5	-	K13422|1|2e-10|68.2|ppp:PHYPADRAFT_114892|transcription factor MYC2	gi|571436163|ref|XP_006573687.1|	1.63428e-156	PREDICTED: transcription factor bHLH18-like isoform X2 [Glycine max]
Glyma.02G271000.1	gma-miR1520l	2.5	1.2	-	K07393|1|5e-09|63.9|aly:ARALYDRAFT_356687|putative glutathione S-transferase	gi|356499251|ref|XP_003518455.1|	0	PREDICTED: UPF0481 protein At3g47200-like [Glycine max]
Glyma.04G081700.1	gma-miR1520l	2	2.2	-	-	gi|571449701|ref|XP_003523732.2|	0	PREDICTED: protein tesmin/TSO1-like CXC 5 [Glycine max]
Glyma.09G213400.1	gma-miR1520l	4	2.5	-	-	gi|947091009|gb|KRH39674.1|	5.14307e-52	hypothetical protein GLYMA_09G213400 [Glycine max]
Glyma.10G044900.1	gma-miR1520l	4	2	-	K03456|1|7e-41|168|mus:103981635|serine/threonine-protein phosphatase 2A regulatory subunit A!K06464|2|8e-10|65.1|atr:105420786|integrin beta 2!K06588|2|8e-10|65.1|atr:105420786|integrin beta 5!K19519|2|8e-10|65.1|atr:105420786|transforming growth factor-beta-induced protein	gi|356527155|ref|XP_003532178.1|	3.19065e-68	PREDICTED: fasciclin-like arabinogalactan protein 1 [Glycine max]
Glyma.19G083000.1	gma-miR1520l	3.5	2.2	-	K04730|1|1e-06|54.3|fve:105349310|interleukin-1 receptor-associated kinase 1 [EC:2.7.11.1]	gi|947044786|gb|KRG94415.1|	8.28225e-53	hypothetical protein GLYMA_19G083000 [Glycine max]
Glyma.15G090700.1	gma-miR1520l	NA	2.5	-	K17964|1|1e-80|301|smo:SELMODRAFT_96626|leucine-rich PPR motif-containing protein, mitochondrial	gi|356557791|ref|XP_003547194.1|	0	PREDICTED: pentatricopeptide repeat-containing protein At1g09900-like [Glycine max]
Glyma.03G159000.3	gma-miR1520l	NA	2.2	-	K16818|1|1e-66|255|brp:103866837|phospholipase A1 [EC:3.1.1.32]	gi|947119046|gb|KRH67295.1|	0	hypothetical protein GLYMA_03G159000 [Glycine max]
Glyma.02G271000.1	gma-miR1520m	3.5	2	-	K07393|1|5e-09|63.9|aly:ARALYDRAFT_356687|putative glutathione S-transferase	gi|356499251|ref|XP_003518455.1|	0	PREDICTED: UPF0481 protein At3g47200-like [Glycine max]
Glyma.04G081700.1	gma-miR1520m	1.5	1	-	-	gi|571449701|ref|XP_003523732.2|	0	PREDICTED: protein tesmin/TSO1-like CXC 5 [Glycine max]
Glyma.10G044900.1	gma-miR1520m	3.5	2	-	K03456|1|7e-41|168|mus:103981635|serine/threonine-protein phosphatase 2A regulatory subunit A!K06464|2|8e-10|65.1|atr:105420786|integrin beta 2!K06588|2|8e-10|65.1|atr:105420786|integrin beta 5!K19519|2|8e-10|65.1|atr:105420786|transforming growth factor-beta-induced protein	gi|356527155|ref|XP_003532178.1|	3.19065e-68	PREDICTED: fasciclin-like arabinogalactan protein 1 [Glycine max]
Glyma.19G083000.1	gma-miR1520m	3	1.5	-	K04730|1|1e-06|54.3|fve:105349310|interleukin-1 receptor-associated kinase 1 [EC:2.7.11.1]	gi|947044786|gb|KRG94415.1|	8.28225e-53	hypothetical protein GLYMA_19G083000 [Glycine max]
Glyma.01G198100.2	gma-miR1520m	NA	2.5	-	K13422|1|2e-10|68.2|ppp:PHYPADRAFT_114892|transcription factor MYC2	gi|571436163|ref|XP_006573687.1|	1.63428e-156	PREDICTED: transcription factor bHLH18-like isoform X2 [Glycine max]
Glyma.19G196500.1	gma-miR1520m	NA	2.5	-	K04733|1|1e-33|146|mtr:MTR_083s0014|interleukin-1 receptor-associated kinase 4 [EC:2.7.11.1]	gi|734316713|gb|KHN02195.1|	3.82808e-103	G-type lectin S-receptor-like serine/threonine-protein kinase RKS1-like protein [Glycine soja]
Glyma.09G213400.1	gma-miR1520m	NA	2.5	-	-	gi|947091009|gb|KRH39674.1|	5.14307e-52	hypothetical protein GLYMA_09G213400 [Glycine max]
Glyma.01G198100.1	gma-miR1520m	NA	2.5	-	K13422|1|2e-10|68.2|ppp:PHYPADRAFT_114892|transcription factor MYC2	gi|571436161|ref|XP_006573686.1|	5.1098e-158	PREDICTED: transcription factor bHLH18-like isoform X1 [Glycine max]
Glyma.02G271000.1	gma-miR1520n	2.5	1.2	-	K07393|1|5e-09|63.9|aly:ARALYDRAFT_356687|putative glutathione S-transferase	gi|356499251|ref|XP_003518455.1|	0	PREDICTED: UPF0481 protein At3g47200-like [Glycine max]
Glyma.04G081700.1	gma-miR1520n	1.5	2.2	-	-	gi|571449701|ref|XP_003523732.2|	0	PREDICTED: protein tesmin/TSO1-like CXC 5 [Glycine max]
Glyma.09G213400.1	gma-miR1520n	3	1.5	-	-	gi|947091009|gb|KRH39674.1|	5.14307e-52	hypothetical protein GLYMA_09G213400 [Glycine max]
Glyma.10G044900.1	gma-miR1520n	3.5	1.8	-	K03456|1|7e-41|168|mus:103981635|serine/threonine-protein phosphatase 2A regulatory subunit A!K06464|2|8e-10|65.1|atr:105420786|integrin beta 2!K06588|2|8e-10|65.1|atr:105420786|integrin beta 5!K19519|2|8e-10|65.1|atr:105420786|transforming growth factor-beta-induced protein	gi|356527155|ref|XP_003532178.1|	3.19065e-68	PREDICTED: fasciclin-like arabinogalactan protein 1 [Glycine max]
Glyma.19G083000.1	gma-miR1520n	3.5	1.8	-	K04730|1|1e-06|54.3|fve:105349310|interleukin-1 receptor-associated kinase 1 [EC:2.7.11.1]	gi|947044786|gb|KRG94415.1|	8.28225e-53	hypothetical protein GLYMA_19G083000 [Glycine max]
Glyma.03G159000.3	gma-miR1520n	NA	2.2	-	K16818|1|1e-66|255|brp:103866837|phospholipase A1 [EC:3.1.1.32]	gi|947119046|gb|KRH67295.1|	0	hypothetical protein GLYMA_03G159000 [Glycine max]
Glyma.19G196500.1	gma-miR1520n	NA	2.5	-	K04733|1|1e-33|146|mtr:MTR_083s0014|interleukin-1 receptor-associated kinase 4 [EC:2.7.11.1]	gi|734316713|gb|KHN02195.1|	3.82808e-103	G-type lectin S-receptor-like serine/threonine-protein kinase RKS1-like protein [Glycine soja]
Glyma.01G198100.1	gma-miR1520n	NA	2.2	-	K13422|1|2e-10|68.2|ppp:PHYPADRAFT_114892|transcription factor MYC2	gi|571436161|ref|XP_006573686.1|	5.1098e-158	PREDICTED: transcription factor bHLH18-like isoform X1 [Glycine max]
Glyma.02G271000.1	gma-miR1520o	2.5	1.2	-	K07393|1|5e-09|63.9|aly:ARALYDRAFT_356687|putative glutathione S-transferase	gi|356499251|ref|XP_003518455.1|	0	PREDICTED: UPF0481 protein At3g47200-like [Glycine max]
Glyma.04G081700.1	gma-miR1520o	3.5	1.8	-	-	gi|571449701|ref|XP_003523732.2|	0	PREDICTED: protein tesmin/TSO1-like CXC 5 [Glycine max]
Glyma.19G083000.1	gma-miR1520o	NA	2.5	-	K04730|1|1e-06|54.3|fve:105349310|interleukin-1 receptor-associated kinase 1 [EC:2.7.11.1]	gi|947044786|gb|KRG94415.1|	8.28225e-53	hypothetical protein GLYMA_19G083000 [Glycine max]
Glyma.03G159000.3	gma-miR1520p	3.5	2	-	K16818|1|1e-66|255|brp:103866837|phospholipase A1 [EC:3.1.1.32]	gi|947119046|gb|KRH67295.1|	0	hypothetical protein GLYMA_03G159000 [Glycine max]
Glyma.05G110000.1	gma-miR1520p	NA	2.5	-	K12472|1|1e-11|73.2|bvg:104885038|epidermal growth factor receptor substrate 15	gi|571455021|ref|XP_006579966.1|	0	PREDICTED: uncharacterized protein DDB_G0290685-like [Glycine max]
Glyma.01G198100.1	gma-miR1520q	4	2	-	K13422|1|2e-10|68.2|ppp:PHYPADRAFT_114892|transcription factor MYC2	gi|571436161|ref|XP_006573686.1|	5.1098e-158	PREDICTED: transcription factor bHLH18-like isoform X1 [Glycine max]
Glyma.01G198100.2	gma-miR1520q	4	2	-	K13422|1|2e-10|68.2|ppp:PHYPADRAFT_114892|transcription factor MYC2	gi|571436163|ref|XP_006573687.1|	1.63428e-156	PREDICTED: transcription factor bHLH18-like isoform X2 [Glycine max]
Glyma.03G159000.3	gma-miR1520q	4	2.5	-	K16818|1|1e-66|255|brp:103866837|phospholipase A1 [EC:3.1.1.32]	gi|947119046|gb|KRH67295.1|	0	hypothetical protein GLYMA_03G159000 [Glycine max]
Glyma.08G335300.1	gma-miR1520q	4	2.5	-	K11338|1|0.0|818|mtr:MTR_3g061640|RuvB-like protein 2 [EC:3.6.4.12]	gi|955338165|ref|XP_014634945.1|	0	PREDICTED: ruvB-like 2 [Glycine max]
Glyma.18G070300.1	gma-miR1520q	4	2.5	-	K11338|1|0.0|781|mtr:MTR_3g061640|RuvB-like protein 2 [EC:3.6.4.12]	gi|955385800|ref|XP_014626670.1|	0	PREDICTED: ruvB-like 2 [Glycine max]
Glyma.19G083000.1	gma-miR1520q	4	2	-	K04730|1|1e-06|54.3|fve:105349310|interleukin-1 receptor-associated kinase 1 [EC:2.7.11.1]	gi|947044786|gb|KRG94415.1|	8.28225e-53	hypothetical protein GLYMA_19G083000 [Glycine max]
Glyma.02G212400.1	gma-miR1520r	4	2	-	K18810|1|1e-178|627|gmx:100812660|cyclin D1/2/4, plant	gi|356498831|ref|XP_003518252.1|	7.59723e-178	PREDICTED: cyclin-D4-1 [Glycine max]
Glyma.01G197600.1	gma-miR1521a	4	2.5	GO:0016020,GO:0004871,GO:0016491,GO:0004674,GO:0000166,GO:0008152,	K00924|1|0.0|793|crb:CARUB_v10008195mg|	gi|571436153|ref|XP_006573682.1|	0	PREDICTED: LRR receptor-like serine/threonine-protein kinase HSL2 [Glycine max]
Glyma.08G020100.1	gma-miR1521a	3.5	2	-	-	gi|947092682|gb|KRH41267.1|	9.66542e-36	hypothetical protein GLYMA_08G020100 [Glycine max]
Glyma.09G015900.1	gma-miR1521a	3	1.8	-	K03294|1|3e-79|297|sita:101754459|basic amino acid/polyamine antiporter, APA family!K15095|2|4e-14|81.3|bdi:100839967|(+)-neomenthol dehydrogenase [EC:1.1.1.208]	gi|571475860|ref|XP_006586789.1|	0	PREDICTED: BTB/POZ domain-containing protein At5g47800-like [Glycine max]
Glyma.11G044100.1	gma-miR1521a	4	2.5	GO:0016301,	K00924|1|5e-150|532|crb:CARUB_v10008195mg|!K04730|5|5e-147|522|mdm:103431407|interleukin-1 receptor-associated kinase 1 [EC:2.7.11.1]	gi|947079511|gb|KRH28300.1|	0	hypothetical protein GLYMA_11G044100 [Glycine max]
Glyma.12G103900.1	gma-miR1521a	3	2	-	K17550|1|3e-60|234|ppp:PHYPADRAFT_3938|protein phosphatase 1 regulatory subunit 7	gi|356542868|ref|XP_003539887.1|	0	PREDICTED: uncharacterized protein LOC100790061 [Glycine max]
Glyma.12G103900.2	gma-miR1521a	3	2	-	K17550|1|2e-60|234|ppp:PHYPADRAFT_3938|protein phosphatase 1 regulatory subunit 7	gi|356542868|ref|XP_003539887.1|	0	PREDICTED: uncharacterized protein LOC100790061 [Glycine max]
Glyma.15G121700.1	gma-miR1521a	3	1.8	-	K03294|1|1e-76|289|sita:101754459|basic amino acid/polyamine antiporter, APA family!K15095|2|1e-13|79.3|bdi:100839967|(+)-neomenthol dehydrogenase [EC:1.1.1.208]	gi|571517987|ref|XP_006597619.1|	0	PREDICTED: BTB/POZ domain-containing protein At5g47800-like [Glycine max]
Glyma.15G206400.1	gma-miR1521a	4	2.5	-	K01183|1|0.0|994|pper:PRUPE_ppa019682mg|chitinase [EC:3.2.1.14]	gi|955366910|ref|XP_006598479.2|	0	PREDICTED: cysteine-rich receptor-like protein kinase 19 [Glycine max]
Glyma.17G118200.1	gma-miR1521a	4	2	-	-	gi|358248696|ref|NP_001239669.1|	1.3223e-65	uncharacterized protein LOC100780553 [Glycine max]
Glyma.17G128500.1	gma-miR1521a	4	2	-	K13148|1|6e-06|54.3|pop:POPTR_0010s11650g|integrator complex subunit 11 [EC:3.1.27.-]	gi|571536114|ref|XP_006600800.1|	0	PREDICTED: ribonuclease J-like isoform X1 [Glycine max]
Glyma.17G128500.10	gma-miR1521a	4	2	-	-	gi|947054479|gb|KRH03932.1|	0	hypothetical protein GLYMA_17G128500 [Glycine max]
Glyma.17G128500.11	gma-miR1521a	4	2	-	-	gi|947054480|gb|KRH03933.1|	0	hypothetical protein GLYMA_17G128500 [Glycine max]
Glyma.17G128500.2	gma-miR1521a	4	2	-	-	gi|947054477|gb|KRH03930.1|	0	hypothetical protein GLYMA_17G128500 [Glycine max]
Glyma.17G128500.3	gma-miR1521a	4	2	-	-	gi|955380431|ref|XP_014625456.1|	0	PREDICTED: ribonuclease J-like isoform X4 [Glycine max]
Glyma.17G128500.4	gma-miR1521a	4	2	-	K13148|1|6e-06|54.3|pop:POPTR_0010s11650g|integrator complex subunit 11 [EC:3.1.27.-]	gi|571536117|ref|XP_006600801.1|	0	PREDICTED: ribonuclease J-like isoform X2 [Glycine max]
Glyma.17G128500.5	gma-miR1521a	4	2	-	K13148|1|6e-06|54.3|pop:POPTR_0010s11650g|integrator complex subunit 11 [EC:3.1.27.-]	gi|947054483|gb|KRH03936.1|	0	hypothetical protein GLYMA_17G128500 [Glycine max]
Glyma.17G128500.6	gma-miR1521a	4	2	-	K13148|1|6e-06|54.3|pop:POPTR_0010s11650g|integrator complex subunit 11 [EC:3.1.27.-]	gi|947054483|gb|KRH03936.1|	0	hypothetical protein GLYMA_17G128500 [Glycine max]
Glyma.18G061400.1	gma-miR1521a	3.5	2	-	-	gi|947048741|gb|KRG98269.1|	1.23102e-48	hypothetical protein GLYMA_18G061400 [Glycine max]
Glyma.06G013000.4	gma-miR1521a	4	NA	GO:0004468,	K04536|1|0.0|646|gmx:100782117|guanine nucleotide-binding protein G(I)/G(S)/G(T) subunit beta-1	gi|356517084|ref|XP_003527220.1|	0	PREDICTED: guanine nucleotide-binding protein subunit beta-2 [Glycine max]
Glyma.13G320200.1	gma-miR1521a	4	NA	-	K11824|1|0.0|1952|gmx:100798273|AP-2 complex subunit alpha	gi|356565713|ref|XP_003551082.1|	0	PREDICTED: AP-2 complex subunit alpha-1-like [Glycine max]
Glyma.04G013100.2	gma-miR1521a	4	NA	GO:0004468,	K04536|1|0.0|647|gmx:100811645|guanine nucleotide-binding protein G(I)/G(S)/G(T) subunit beta-1	gi|359807520|ref|NP_001240891.1|	0	uncharacterized protein LOC100811645 [Glycine max]
Glyma.15G158600.1	gma-miR1521a	4	NA	-	-	gi|356558252|ref|XP_003547421.1|	1.3426e-132	PREDICTED: uncharacterized protein LOC100806558 [Glycine max]
Glyma.06G013000.3	gma-miR1521a	4	NA	GO:0004468,	K04536|1|0.0|748|gmx:100782117|guanine nucleotide-binding protein G(I)/G(S)/G(T) subunit beta-1	gi|356517084|ref|XP_003527220.1|	0	PREDICTED: guanine nucleotide-binding protein subunit beta-2 [Glycine max]
Glyma.04G013100.1	gma-miR1521a	4	NA	-	K04536|1|0.0|748|gmx:100811645|guanine nucleotide-binding protein G(I)/G(S)/G(T) subunit beta-1	gi|359807520|ref|NP_001240891.1|	0	uncharacterized protein LOC100811645 [Glycine max]
Glyma.06G186400.1	gma-miR1521a	NA	2.5	GO:0008905,GO:0008152,	K00966|1|0.0|836|gmx:100817201|mannose-1-phosphate guanylyltransferase [EC:2.7.7.13]	gi|356516712|ref|XP_003527037.1|	0	PREDICTED: mannose-1-phosphate guanyltransferase alpha-B-like [Glycine max]
Glyma.06G254100.1	gma-miR1521a	NA	2.2	GO:0044464,GO:0043623,GO:0008152,	K06196|1|3e-119|429|sly:101268704|cytochrome c-type biogenesis protein	gi|734433734|gb|KHN46954.1|	8.72819e-174	Proteasome subunit alpha type-6 [Glycine soja]
Glyma.06G254100.2	gma-miR1521a	NA	2.2	GO:0044464,GO:0043623,GO:0008152,	K06196|1|3e-119|429|sly:101268704|cytochrome c-type biogenesis protein	gi|734433734|gb|KHN46954.1|	2.28168e-174	Proteasome subunit alpha type-6 [Glycine soja]
Glyma.05G105300.7	gma-miR1521a	NA	2.2	GO:0016301,GO:0032559,GO:0006790,GO:0006796,	K00860|1|4e-149|395|gmx:100777457|adenylylsulfate kinase [EC:2.7.1.25]	gi|571454948|ref|XP_006579943.1|	3.22288e-148	PREDICTED: adenylyl-sulfate kinase 3 isoform X1 [Glycine max]
Glyma.05G190800.2	gma-miR1521a	NA	2.5	-	K10751|1|0.0|1122|gmx:100784411|chromatin assembly factor 1 subunit B	gi|947111235|gb|KRH59561.1|	0	hypothetical protein GLYMA_05G190800 [Glycine max]
Glyma.13G224900.1	gma-miR1521a	NA	2.2	GO:0031224,GO:0006810,	K09874|1|7e-153|541|gmx:100812577|aquaporin NIP	gi|734434357|gb|KHN47385.1|	3.97687e-152	Aquaporin NIP1-2 [Glycine soja]
Glyma.06G039700.4	gma-miR1521a	NA	2.2	-	K08911|1|4e-108|392|gmx:100804934|light-harvesting complex I chlorophyll a/b binding protein 5	gi|947103608|gb|KRH51991.1|	1.91312e-113	hypothetical protein GLYMA_06G039700 [Glycine max]
Glyma.07G092300.1	gma-miR1521a	NA	2	-	K01148|1|2e-24|115|pxb:103940831|poly(A)-specific ribonuclease [EC:3.1.13.4]	gi|571465591|ref|XP_003530015.2|	0	PREDICTED: chloroplastic group IIA intron splicing facilitator CRS1, chloroplastic-like [Glycine max]
Glyma.05G105300.4	gma-miR1521a	NA	2.2	GO:0016301,GO:0032559,GO:0006790,GO:0006796,	K00860|1|1e-122|401|pvu:PHAVU_003G235300g|adenylylsulfate kinase [EC:2.7.1.25]	gi|571454950|ref|XP_006579944.1|	1.13785e-147	PREDICTED: adenylyl-sulfate kinase 3 isoform X2 [Glycine max]
Glyma.12G217300.2	gma-miR1521a	NA	2.5	-	K12472|1|1e-13|79.0|bvg:104885038|epidermal growth factor receptor substrate 15	gi|351725673|ref|NP_001235565.1|	1.32674e-127	sali5-4a protein precursor [Glycine max]
Glyma.07G214600.4	gma-miR1521a	NA	2.2	-	K19041|1|5e-65|248|cam:101507426|E3 ubiquitin-protein ligase RNF38/44 [EC:2.3.2.27]!K10635|3|6e-56|218|jcu:105646287|E3 ubiquitin-protein ligase Arkadia [EC:2.3.2.27]	gi|947101829|gb|KRH50321.1|	6.39563e-69	hypothetical protein GLYMA_07G214600 [Glycine max]
Glyma.08G116900.1	gma-miR1521a	NA	2.5	GO:0004175,GO:0019538,	K16290|1|2e-70|266|bvg:104904084|xylem cysteine proteinase [EC:3.4.22.-]	gi|359806985|ref|NP_001241331.1|	0	uncharacterized protein LOC100811719 precursor [Glycine max]
Glyma.05G105300.2	gma-miR1521a	NA	2.2	GO:0016301,GO:0000166,GO:0044237,	K00860|1|3e-137|489|pvu:PHAVU_003G235300g|adenylylsulfate kinase [EC:2.7.1.25]	gi|571454950|ref|XP_006579944.1|	7.37749e-164	PREDICTED: adenylyl-sulfate kinase 3 isoform X2 [Glycine max]
Glyma.12G172900.1	gma-miR1521a	NA	2.5	-	-	gi|571493928|ref|XP_006592697.1|	4.63417e-11	PREDICTED: cyclin-dependent kinase inhibitor 1C-like [Glycine max]
Glyma.05G105300.5	gma-miR1521a	NA	2.2	GO:0016301,GO:0000166,GO:0044237,	K00860|1|2e-137|489|pvu:PHAVU_003G235300g|adenylylsulfate kinase [EC:2.7.1.25]	gi|571454950|ref|XP_006579944.1|	5.19735e-164	PREDICTED: adenylyl-sulfate kinase 3 isoform X2 [Glycine max]
Glyma.07G238500.1	gma-miR1521a	NA	2.5	-	K02540|1|3e-144|374|gmx:100799441|DNA replication licensing factor MCM2 [EC:3.6.4.12]	gi|947102218|gb|KRH50710.1|	0	hypothetical protein GLYMA_07G238500 [Glycine max]
Glyma.08G313200.1	gma-miR1521a	NA	2.5	-	-	gi|955337872|ref|XP_014634880.1|	0	PREDICTED: microtubule-associated protein TORTIFOLIA1-like [Glycine max]
Glyma.05G105300.6	gma-miR1521a	NA	2.2	GO:0016301,GO:0032559,GO:0006790,GO:0006796,	K00860|1|9e-154|500|gmx:100777457|adenylylsulfate kinase [EC:2.7.1.25]	gi|571454948|ref|XP_006579943.1|	6.72603e-153	PREDICTED: adenylyl-sulfate kinase 3 isoform X1 [Glycine max]
Glyma.06G039700.3	gma-miR1521a	NA	2.2	-	K08911|1|4e-108|392|gmx:100804934|light-harvesting complex I chlorophyll a/b binding protein 5	gi|947103608|gb|KRH51991.1|	2.08444e-113	hypothetical protein GLYMA_06G039700 [Glycine max]
Glyma.05G190800.1	gma-miR1521a	NA	2.5	-	K10751|1|0.0|1129|gmx:100784411|chromatin assembly factor 1 subunit B	gi|356512829|ref|XP_003525118.1|	0	PREDICTED: chromatin assembly factor 1 subunit FAS2-like [Glycine max]
Glyma.20G168500.1	gma-miR1521a	NA	2.5	-	K09286|1|6e-07|57.0|ath:AT1G43160|EREBP-like factor	gi|571568054|ref|XP_006606168.1|	2.96471e-50	PREDICTED: ethylene-responsive transcription factor ERF110 [Glycine max]
Glyma.04G178400.1	gma-miR1521a	NA	2.5	GO:0008905,GO:0008152,	K00966|1|0.0|837|gmx:100780801|mannose-1-phosphate guanylyltransferase [EC:2.7.7.13]	gi|356508632|ref|XP_003523059.1|	0	PREDICTED: mannose-1-phosphate guanyltransferase alpha-like [Glycine max]
Glyma.19G072300.1	gma-miR1521a	NA	2.5	-	K00966|1|9e-49|191|gmx:100817201|mannose-1-phosphate guanylyltransferase [EC:2.7.7.13]	gi|947044642|gb|KRG94271.1|	7.92942e-69	hypothetical protein GLYMA_19G072300 [Glycine max]
Glyma.04G193800.1	gma-miR1521a	NA	2.5	-	K11724|1|5e-70|267|smo:SELMODRAFT_406866|bromodomain testis-specific protein!K11721|2|2e-44|182|cmo:103494849|bromodomain-containing protein 3!K11684|3|3e-42|175|sbi:SORBI_03g001920|bromodomain-containing factor 1	gi|734402147|gb|KHN31912.1|	0	Transcription factor GTE10 [Glycine soja]
Glyma.02G177100.1	gma-miR1521a	NA	2.5	-	K19199|1|3e-08|60.5|csl:COCSUDRAFT_48681|histone-lysine N-methyltransferase SETD3 [EC:2.1.1.43]	gi|356500471|ref|XP_003519055.1|	3.32286e-116	PREDICTED: G patch domain-containing protein 11-like [Glycine max]
Glyma.13G188900.1	gma-miR1521a	NA	2.5	-	K04733|1|0.0|667|mtr:MTR_083s0014|interleukin-1 receptor-associated kinase 4 [EC:2.7.11.1]	gi|571498940|ref|XP_003541567.2|	0	PREDICTED: cysteine-rich receptor-like protein kinase 25 [Glycine max]
Glyma.01G084700.1	gma-miR1521b	3.5	2.2	GO:0009057,	K06891|1|5e-87|321|gmx:100500511|ATP-dependent Clp protease adaptor protein ClpS	gi|351721328|ref|NP_001235414.1|	3.71307e-86	uncharacterized protein LOC100500511 [Glycine max]
Glyma.02G098100.1	gma-miR1521b	3.5	2.2	GO:0009057,	K06891|1|9e-86|317|gmx:100527361|ATP-dependent Clp protease adaptor protein ClpS	gi|351723283|ref|NP_001234970.1|	6.4655e-85	uncharacterized protein LOC100527361 [Glycine max]
Glyma.03G240100.1	gma-miR1521b	4	2.2	-	K00826|1|2e-93|344|cre:CHLREDRAFT_196279|branched-chain amino acid aminotransferase [EC:2.6.1.42]!K18482|5|2e-16|89.0|smo:SELMODRAFT_230663|4-amino-4-deoxychorismate lyase [EC:4.1.3.38]	gi|571447017|ref|XP_006577254.1|	0	PREDICTED: branched-chain-amino-acid aminotransferase-like protein 2 isoform X2 [Glycine max]
Glyma.03G240100.2	gma-miR1521b	4	2.2	GO:0004084,GO:0006520,	K00826|1|2e-88|302|cre:CHLREDRAFT_196279|branched-chain amino acid aminotransferase [EC:2.6.1.42]	gi|947120343|gb|KRH68592.1|	0	hypothetical protein GLYMA_03G240100 [Glycine max]
Glyma.04G081700.1	gma-miR1521b	4	2.2	-	-	gi|571449701|ref|XP_003523732.2|	0	PREDICTED: protein tesmin/TSO1-like CXC 5 [Glycine max]
Glyma.01G041400.1	gma-miR1522	3.5	2	-	K14638|1|0.0|704|cic:CICLE_v10030982mg|solute carrier family 15 (peptide/histidine transporter), member 3/4	gi|955301976|ref|XP_014628550.1|	0	PREDICTED: protein NRT1/ PTR FAMILY 2.13-like [Glycine max]
Glyma.02G022700.1	gma-miR1522	3.5	2	-	K14638|1|0.0|716|cic:CICLE_v10030982mg|solute carrier family 15 (peptide/histidine transporter), member 3/4	gi|356501934|ref|XP_003519778.1|	0	PREDICTED: protein NRT1/ PTR FAMILY 2.13-like [Glycine max]
Glyma.02G081600.1	gma-miR1522	3.5	1.8	-	-	gi|947122091|gb|KRH70297.1|	2.05938e-32	hypothetical protein GLYMA_02G081600 [Glycine max]
Glyma.02G289400.1	gma-miR1522	4	2.2	-	K03098|1|1e-08|61.6|gmx:100500117|apolipoprotein D and lipocalin family protein	gi|947125510|gb|KRH73716.1|	3.79181e-180	hypothetical protein GLYMA_02G289400 [Glycine max]
Glyma.03G135200.1	gma-miR1522	3.5	2	-	K05681|1|3e-100|367|smo:SELMODRAFT_10835|ATP-binding cassette, subfamily G (WHITE), member 2	gi|356504775|ref|XP_003521170.1|	0	PREDICTED: ABC transporter G family member 15-like [Glycine max]
Glyma.04G083900.1	gma-miR1522	3	1.5	-	-	gi|356507919|ref|XP_003522710.1|	6.94241e-84	PREDICTED: uncharacterized protein LOC100812528 [Glycine max]
Glyma.04G207300.1	gma-miR1522	4	2.5	GO:0044464,GO:0048193,	-	gi|947115658|gb|KRH63960.1|	1.47102e-73	hypothetical protein GLYMA_04G207300 [Glycine max]
Glyma.04G207300.2	gma-miR1522	4	2.5	GO:0044464,GO:0048193,	-	gi|734400115|gb|KHN31201.1|	1.08765e-86	Trafficking protein particle complex subunit 2 [Glycine soja]
Glyma.06G080500.1	gma-miR1522	4	2.5	-	K17964|1|3e-64|246|gmx:100811379|leucine-rich PPR motif-containing protein, mitochondrial!K11000|4|1e-62|241|bvg:104900835|callose synthase [EC:2.4.1.-]	gi|947104264|gb|KRH52647.1|	0	hypothetical protein GLYMA_06G080500 [Glycine max]
Glyma.06G085600.1	gma-miR1522	3.5	2	-	-	gi|356515605|ref|XP_003526489.1|	1.61646e-72	PREDICTED: uncharacterized protein LOC100527341 [Glycine max]
Glyma.08G215300.1	gma-miR1522	2	2	GO:0043231,	K13422|1|3e-06|53.9|zma:541694|transcription factor MYC2	gi|351727483|ref|NP_001237930.1|	1.95193e-86	uncharacterized protein LOC100527052 [Glycine max]
Glyma.08G332800.1	gma-miR1522	3	2	GO:0046872,	K06268|1|1e-125|450|gmx:100820101|serine/threonine-protein phosphatase 2B regulatory subunit	gi|359806144|ref|NP_001240939.1|	9.67535e-125	uncharacterized protein LOC100820101 [Glycine max]
Glyma.08G332800.2	gma-miR1522	3	2	GO:0046872,	K06268|1|1e-125|450|gmx:100820101|serine/threonine-protein phosphatase 2B regulatory subunit	gi|359806144|ref|NP_001240939.1|	9.16898e-125	uncharacterized protein LOC100820101 [Glycine max]
Glyma.09G113000.1	gma-miR1522	4	2	-	K14317|1|5e-30|133|mus:103984394|nuclear pore complex protein Nup214!K12741|2|4e-29|130|rcu:RCOM_0277920|heterogeneous nuclear ribonucleoprotein A1/A3!K01940|3|4e-19|97.1|smo:SELMODRAFT_405683|argininosuccinate synthase [EC:6.3.4.5]!K14491|4|3e-09|64.3|brp:103868658|two-component response regulator ARR-B family	gi|571477260|ref|XP_006587215.1|	0	PREDICTED: protein PHR1-LIKE 1-like isoform X1 [Glycine max]
Glyma.09G113000.2	gma-miR1522	4	2	-	K14317|1|5e-30|133|mus:103984394|nuclear pore complex protein Nup214!K12741|2|4e-29|130|rcu:RCOM_0277920|heterogeneous nuclear ribonucleoprotein A1/A3!K01940|3|4e-19|97.1|smo:SELMODRAFT_405683|argininosuccinate synthase [EC:6.3.4.5]!K14491|4|3e-09|64.3|brp:103868658|two-component response regulator ARR-B family	gi|571477260|ref|XP_006587215.1|	0	PREDICTED: protein PHR1-LIKE 1-like isoform X1 [Glycine max]
Glyma.09G190300.1	gma-miR1522	4	2.5	-	-	gi|947090614|gb|KRH39279.1|	1.36956e-12	hypothetical protein GLYMA_09G190300 [Glycine max]
Glyma.10G080700.1	gma-miR1522	4	2.5	-	-	gi|947084122|gb|KRH32843.1|	6.05799e-32	hypothetical protein GLYMA_10G080700 [Glycine max]
Glyma.11G112200.1	gma-miR1522	4	2	GO:0044464,GO:0015291,GO:0015893,	-	gi|356538718|ref|XP_003537848.1|	0	PREDICTED: protein DETOXIFICATION 46, chloroplastic-like isoform X1 [Glycine max]
Glyma.12G088500.1	gma-miR1522	4	2.5	-	-	gi|955353390|ref|XP_006592318.2|	0	PREDICTED: uncharacterized protein LOC100803294 isoform X1 [Glycine max]
Glyma.12G088500.2	gma-miR1522	4	2.5	-	-	gi|947076371|gb|KRH25211.1|	9.45892e-179	hypothetical protein GLYMA_12G088500 [Glycine max]
Glyma.12G088500.3	gma-miR1522	4	2.5	-	-	gi|947076374|gb|KRH25214.1|	9.22733e-162	hypothetical protein GLYMA_12G088500 [Glycine max]
Glyma.12G088500.4	gma-miR1522	4	2.5	-	-	gi|356542746|ref|XP_003539826.1|	0	PREDICTED: uncharacterized protein LOC100803294 isoform X2 [Glycine max]
Glyma.12G088500.5	gma-miR1522	4	2.5	-	-	gi|947076371|gb|KRH25211.1|	2.20815e-175	hypothetical protein GLYMA_12G088500 [Glycine max]
Glyma.12G158700.1	gma-miR1522	3	2	-	K11593|1|6e-16|87.0|cit:102615576|eukaryotic translation initiation factor 2C!K07374|2|1e-15|85.9|gmx:102661332|tubulin alpha!K12472|3|3e-06|54.7|ota:Ot15g00490|epidermal growth factor receptor substrate 15	gi|947077359|gb|KRH26199.1|	0	hypothetical protein GLYMA_12G158700 [Glycine max]
Glyma.14G025600.1	gma-miR1522	4	2.2	-	K03098|1|1e-08|61.6|gmx:100500117|apolipoprotein D and lipocalin family protein	gi|356553331|ref|XP_003545010.1|	0	PREDICTED: chloroplastic lipocalin-like [Glycine max]
Glyma.14G146200.1	gma-miR1522	3	1.5	-	-	gi|356554554|ref|XP_003545610.1|	2.39814e-74	PREDICTED: uncharacterized protein DDB_G0284459-like [Glycine max]
Glyma.14G220600.1	gma-miR1522	3	2	-	K00679|1|3e-63|243|cic:CICLE_v10027727mg|phospholipid:diacylglycerol acyltransferase [EC:2.3.1.158]!K01188|2|1e-49|197|aly:ARALYDRAFT_316517|beta-glucosidase [EC:3.2.1.21]!K10960|3|3e-39|163|atr:18422248|geranylgeranyl reductase [EC:1.3.1.83]!K01206|4|6e-23|109|tcc:TCM_010576|alpha-L-fucosidase [EC:3.2.1.51]	gi|571512203|ref|XP_006596538.1|	0	PREDICTED: GDSL esterase/lipase EXL3-like [Glycine max]
Glyma.17G194200.1	gma-miR1522	3	1.5	-	-	gi|734330260|gb|KHN06668.1|	7.97727e-71	hypothetical protein glysoja_046606 [Glycine soja]
Glyma.18G046000.1	gma-miR1522	3.5	2.2	GO:0016787,	K18881|1|0.0|794|gmx:100795300|D-lactate dehydratase [EC:4.2.1.130]	gi|356569876|ref|XP_003553120.1|	0	PREDICTED: protein DJ-1 homolog D-like [Glycine max]
Glyma.18G078600.1	gma-miR1522	3	2	GO:0006810,	K14709|1|3e-153|543|gmx:100791239|solute carrier family 39 (zinc transporter), member 1/2/3	gi|356566492|ref|XP_003551465.1|	2.12198e-152	PREDICTED: zinc transporter 11 isoform X1 [Glycine max]
Glyma.20G008900.1	gma-miR1522	3.5	2	-	K02984|1|1e-96|355|pper:PRUPE_ppa024854mg|small subunit ribosomal protein S3Ae!K13420|2|4e-31|137|sot:102586860|LRR receptor-like serine/threonine-protein kinase FLS2 [EC:2.7.11.1]	gi|955391620|ref|XP_014627863.1|	0	PREDICTED: pollen-specific leucine-rich repeat extensin-like protein 1 [Glycine max]
Glyma.06G107400.1	gma-miR1522	3	NA	-	K09517|1|4e-09|63.5|pop:POPTR_0014s11770g|DnaJ homolog subfamily B member 11!K03686|4|5e-09|63.2|rcu:RCOM_0570000|molecular chaperone DnaJ	gi|356515831|ref|XP_003526601.1|	3.52131e-144	PREDICTED: chaperone protein dnaJ 20, chloroplastic-like [Glycine max]
Glyma.07G047800.2	gma-miR1522	3.5	NA	GO:0046872,	K02183|1|6e-71|269|mtr:MTR_087s0007|calmodulin!K18729|2|6e-07|57.0|pxb:103938748|protein angel!K12603|3|2e-06|55.5|smo:SELMODRAFT_418021|CCR4-NOT transcription complex subunit 6 [EC:3.1.13.4]	gi|571464878|ref|XP_003529863.2|	0	PREDICTED: uncharacterized calcium-binding protein At1g02270-like isoform X1 [Glycine max]
Glyma.07G047800.1	gma-miR1522	3.5	NA	-	K02183|1|6e-71|269|mtr:MTR_087s0007|calmodulin!K12603|2|2e-06|55.5|smo:SELMODRAFT_418021|CCR4-NOT transcription complex subunit 6 [EC:3.1.13.4]	gi|947099253|gb|KRH47745.1|	0	hypothetical protein GLYMA_07G047800 [Glycine max]
Glyma.06G107400.4	gma-miR1522	3	NA	-	-	gi|947104761|gb|KRH53144.1|	2.40765e-95	hypothetical protein GLYMA_06G107400 [Glycine max]
Glyma.18G105200.1	gma-miR1522	3	NA	-	K13457|1|3e-135|482|gmx:100819372|disease resistance protein RPM1	gi|947049362|gb|KRG98890.1|	0	hypothetical protein GLYMA_18G105200 [Glycine max]
Glyma.06G107400.3	gma-miR1522	3	NA	-	K09517|1|5e-07|40.8|sita:101765851|DnaJ homolog subfamily B member 11!K03686|3|1e-06|42.7|rcu:RCOM_0570000|molecular chaperone DnaJ	gi|356515831|ref|XP_003526601.1|	5.90518e-139	PREDICTED: chaperone protein dnaJ 20, chloroplastic-like [Glycine max]
Glyma.06G107400.2	gma-miR1522	3	NA	-	K09517|1|4e-09|63.5|pop:POPTR_0014s11770g|DnaJ homolog subfamily B member 11!K03686|4|6e-09|63.2|rcu:RCOM_0570000|molecular chaperone DnaJ	gi|947104760|gb|KRH53143.1|	6.17164e-105	hypothetical protein GLYMA_06G107400 [Glycine max]
Glyma.15G005300.1	gma-miR1522	3.5	NA	GO:0046914,	K10632|1|0.0|927|gmx:100794688|BRCA1-associated protein [EC:2.3.2.27]	gi|356558602|ref|XP_003547593.1|	0	PREDICTED: BRCA1-associated protein [Glycine max]
Glyma.05G059500.1	gma-miR1522	NA	2.5	GO:0044424,GO:0004812,GO:0032559,GO:0006418,	K01893|1|0.0|972|gmx:100801732|asparaginyl-tRNA synthetase [EC:6.1.1.22]	gi|356514300|ref|XP_003525844.1|	0	PREDICTED: asparagine--tRNA ligase, chloroplastic/mitochondrial [Glycine max]
Glyma.19G241100.2	gma-miR1522	NA	2.5	-	-	gi|356571155|ref|XP_003553745.1|	0	PREDICTED: double-stranded RNA-binding protein 2-like [Glycine max]
Glyma.16G126400.1	gma-miR1522	NA	2.5	-	K01191|1|0.0|2000|gmx:100806748|alpha-mannosidase [EC:3.2.1.24]	gi|356561136|ref|XP_003548841.1|	0	PREDICTED: alpha-mannosidase-like [Glycine max]
Glyma.18G120100.3	gma-miR1522	NA	2.5	-	-	gi|571545052|ref|XP_006602299.1|	0	PREDICTED: uncharacterized protein LOC100794042 isoform X1 [Glycine max]
Glyma.01G238500.1	gma-miR1522	NA	2.5	-	-	gi|734398140|gb|KHN30471.1|	2.27368e-29	hypothetical protein glysoja_033209 [Glycine soja]
Glyma.15G064900.1	gma-miR1522	NA	2.5	-	K04733|1|3e-133|477|pop:POPTR_0001s43900g|interleukin-1 receptor-associated kinase 4 [EC:2.7.11.1]	gi|955366151|ref|XP_006597385.2|	0	PREDICTED: G-type lectin S-receptor-like serine/threonine-protein kinase At4g27290 isoform X2 [Glycine max]
Glyma.05G242900.2	gma-miR1522	NA	2.5	-	K18207|1|5e-129|462|pop:POPTR_0015s04170g|protein O-mannose beta-1,4-N-acetylglucosaminyltransferase [EC:2.4.1.312]	gi|356511269|ref|XP_003524349.1|	0	PREDICTED: protein O-linked-mannose beta-1,4-N-acetylglucosaminyltransferase 2-like [Glycine max]
Glyma.08G085200.1	gma-miR1522	NA	2.5	-	-	gi|571470506|ref|XP_006585036.1|	1.47181e-172	PREDICTED: uncharacterized protein LOC100775548 [Glycine max]
Glyma.18G048200.1	gma-miR1522	NA	2.5	GO:0044424,	K09560|1|5e-08|60.8|mpp:MICPUCDRAFT_28186|suppressor of tumorigenicity protein 13	gi|356569945|ref|XP_003553154.1|	0	PREDICTED: protein TIC 40, chloroplastic [Glycine max]
Glyma.17G046900.1	gma-miR1522	NA	2.5	-	K14794|1|0.0|2247|gmx:100789726|ribosomal RNA-processing protein 12	gi|955380393|ref|XP_014625453.1|	0	PREDICTED: RRP12-like protein [Glycine max]
Glyma.13G249200.2	gma-miR1522	NA	2.5	-	K04733|1|3e-129|463|pop:POPTR_0001s43900g|interleukin-1 receptor-associated kinase 4 [EC:2.7.11.1]!K04730|3|4e-110|400|aly:ARALYDRAFT_667762|interleukin-1 receptor-associated kinase 1 [EC:2.7.11.1]	gi|947072721|gb|KRH21612.1|	0	hypothetical protein GLYMA_13G249200 [Glycine max]
Glyma.08G008100.1	gma-miR1522	NA	2.5	-	K14486|1|7e-150|533|egu:105038693|auxin response factor	gi|356527524|ref|XP_003532359.1|	0	PREDICTED: auxin response factor 2 [Glycine max]
Glyma.16G071000.2	gma-miR1522	NA	2.5	-	K05656|1|0.0|720|mdm:103404558|ATP-binding cassette, subfamily B (MDR/TAP), member 9	gi|947057749|gb|KRH07155.1|	0	hypothetical protein GLYMA_16G071000 [Glycine max]
Glyma.17G222400.5	gma-miR1522	NA	2.5	-	K14962|1|0.0|677|gmx:100807825|COMPASS component SWD2	gi|356563997|ref|XP_003550243.1|	0	PREDICTED: WD repeat-containing protein 82-B-like [Glycine max]
Glyma.05G242900.1	gma-miR1522	NA	2.5	-	K18207|1|2e-138|493|cit:102614690|protein O-mannose beta-1,4-N-acetylglucosaminyltransferase [EC:2.4.1.312]!K18134|4|9e-124|444|sly:101243695|protein O-GlcNAc transferase [EC:2.4.1.255]	gi|356511269|ref|XP_003524349.1|	0	PREDICTED: protein O-linked-mannose beta-1,4-N-acetylglucosaminyltransferase 2-like [Glycine max]
Glyma.18G120100.1	gma-miR1522	NA	2.5	-	-	gi|571545052|ref|XP_006602299.1|	0	PREDICTED: uncharacterized protein LOC100794042 isoform X1 [Glycine max]
Glyma.17G122700.1	gma-miR1522	NA	2.5	-	K03768|1|2e-10|68.9|gmx:100796313|peptidyl-prolyl cis-trans isomerase B (cyclophilin B) [EC:5.2.1.8]	gi|356565238|ref|XP_003550849.1|	0	PREDICTED: uncharacterized protein LOC100804992 isoform X1 [Glycine max]
Glyma.16G115500.4	gma-miR1522	NA	2.5	-	K07088|1|8e-65|248|crb:CARUB_v10028656mg|uncharacterized protein	gi|947058454|gb|KRH07860.1|	1.67353e-167	hypothetical protein GLYMA_16G115500 [Glycine max]
Glyma.16G048700.3	gma-miR1522	NA	2	-	K10666|1|7e-08|59.7|sly:101247183|E3 ubiquitin-protein ligase RNF5 [EC:2.3.2.27]	gi|947057424|gb|KRH06830.1|	0	hypothetical protein GLYMA_16G048700 [Glycine max]
Glyma.13G249200.1	gma-miR1522	NA	2.5	-	K04733|1|5e-131|469|pop:POPTR_0001s43900g|interleukin-1 receptor-associated kinase 4 [EC:2.7.11.1]	gi|955359108|ref|XP_014621330.1|	0	PREDICTED: G-type lectin S-receptor-like serine/threonine-protein kinase At4g27290 [Glycine max]
Glyma.16G047600.1	gma-miR1522	NA	2.5	-	K09286|1|8e-18|94.4|pda:103707265|EREBP-like factor	gi|955387855|ref|XP_014627150.1|	6.91019e-114	PREDICTED: AP2-like ethylene-responsive transcription factor BBM1 [Glycine max]
Glyma.13G249200.4	gma-miR1522	NA	2.5	-	K04733|1|3e-126|453|pop:POPTR_0001s43900g|interleukin-1 receptor-associated kinase 4 [EC:2.7.11.1]!K04730|2|3e-108|394|aly:ARALYDRAFT_667762|interleukin-1 receptor-associated kinase 1 [EC:2.7.11.1]	gi|947072721|gb|KRH21612.1|	0	hypothetical protein GLYMA_13G249200 [Glycine max]
Glyma.17G222400.6	gma-miR1522	NA	2.5	-	K14962|1|0.0|677|gmx:100807825|COMPASS component SWD2	gi|356563997|ref|XP_003550243.1|	0	PREDICTED: WD repeat-containing protein 82-B-like [Glycine max]
Glyma.18G259100.3	gma-miR1522	NA	2.5	GO:0043231,GO:0003676,	K09422|1|2e-173|610|gmx:778080|myb proto-oncogene protein, plant	gi|358248538|ref|NP_001240154.1|	1.11494e-172	MYB transcription factor MYB60 [Glycine max]
Glyma.16G071000.1	gma-miR1522	NA	2.5	-	K05656|1|0.0|816|mdm:103404558|ATP-binding cassette, subfamily B (MDR/TAP), member 9	gi|356560569|ref|XP_003548563.1|	0	PREDICTED: ABC transporter B family member 26, chloroplastic-like isoform X1 [Glycine max]
Glyma.17G222400.4	gma-miR1522	NA	2.5	-	K14962|1|0.0|677|gmx:100807825|COMPASS component SWD2	gi|356563997|ref|XP_003550243.1|	0	PREDICTED: WD repeat-containing protein 82-B-like [Glycine max]
Glyma.17G222400.3	gma-miR1522	NA	2.5	-	K14962|1|0.0|677|gmx:100807825|COMPASS component SWD2	gi|356563997|ref|XP_003550243.1|	0	PREDICTED: WD repeat-containing protein 82-B-like [Glycine max]
Glyma.19G225600.2	gma-miR1522	NA	2.5	-	K11717|1|1e-07|59.3|pop:POPTR_0009s07040g|cysteine desulfurase / selenocysteine lyase [EC:2.8.1.7 4.4.1.16]	gi|571559896|ref|XP_006604780.1|	0	PREDICTED: probable L-cysteine desulfhydrase, chloroplastic [Glycine max]
Glyma.08G300400.4	gma-miR1522	NA	2.5	-	-	gi|571473762|ref|XP_006586022.1|	0	PREDICTED: uncharacterized protein LOC100807624 isoform X2 [Glycine max]
Glyma.18G259100.1	gma-miR1522	NA	2.5	GO:0043231,GO:0003676,	K09422|1|5e-177|621|gmx:778080|myb proto-oncogene protein, plant	gi|358248538|ref|NP_001240154.1|	3.38674e-176	MYB transcription factor MYB60 [Glycine max]
Glyma.17G222400.7	gma-miR1522	NA	2.5	-	K14962|1|0.0|672|gmx:100807825|COMPASS component SWD2	gi|356563997|ref|XP_003550243.1|	0	PREDICTED: WD repeat-containing protein 82-B-like [Glycine max]
Glyma.13G249200.3	gma-miR1522	NA	2.5	-	K04733|1|1e-131|471|pop:POPTR_0001s43900g|interleukin-1 receptor-associated kinase 4 [EC:2.7.11.1]	gi|947072722|gb|KRH21613.1|	0	hypothetical protein GLYMA_13G249200 [Glycine max]
Glyma.16G071000.3	gma-miR1522	NA	2.5	-	K05656|1|0.0|786|mdm:103404558|ATP-binding cassette, subfamily B (MDR/TAP), member 9	gi|571526384|ref|XP_006599091.1|	0	PREDICTED: ABC transporter B family member 26, chloroplastic-like isoform X2 [Glycine max]
Glyma.07G126400.3	gma-miR1522	NA	2.5	-	K00850|1|0.0|775|gmx:100776597|6-phosphofructokinase 1 [EC:2.7.1.11]	gi|947100521|gb|KRH49013.1|	0	hypothetical protein GLYMA_07G126400 [Glycine max]
Glyma.19G241100.1	gma-miR1522	NA	2.5	-	-	gi|356571155|ref|XP_003553745.1|	0	PREDICTED: double-stranded RNA-binding protein 2-like [Glycine max]
Glyma.02G063900.1	gma-miR1523a	4	2	-	K08472|1|0.0|1044|gmx:100817285|mlo protein	gi|356502237|ref|XP_003519926.1|	0	PREDICTED: MLO-like protein 12 [Glycine max]
Glyma.14G133600.1	gma-miR1523a	NA	2.5	GO:0016301,GO:0032559,GO:0006464,	K08869|1|0.0|1068|osa:4350081|aarF domain-containing kinase	gi|571509560|ref|XP_006596147.1|	0	PREDICTED: uncharacterized aarF domain-containing protein kinase At4g31390, chloroplastic-like isoform X1 [Glycine max]
Glyma.10G033300.1	gma-miR1523a	NA	2.5	-	-	gi|947083402|gb|KRH32123.1|	8.37071e-39	hypothetical protein GLYMA_10G033300 [Glycine max]
Glyma.20G233200.1	gma-miR1523a	NA	2.5	-	-	gi|356574937|ref|XP_003555599.1|	0	PREDICTED: uncharacterized protein LOC100786874 [Glycine max]
Glyma.10G284400.3	gma-miR1523a	NA	2.5	-	K17535|1|9e-180|630|rcu:RCOM_1599780|serine/threonine-protein kinase TNNI3K [EC:2.7.11.1]	gi|947087399|gb|KRH36120.1|	0	hypothetical protein GLYMA_10G284400 [Glycine max]
Glyma.20G178400.1	gma-miR1523a	NA	2	-	K15452|1|4e-26|120|mis:MICPUN_96893|tRNA pseudouridine synthase 2 [EC:5.4.99.-]	gi|356576201|ref|XP_003556222.1|	0	PREDICTED: RNA pseudouridine synthase 5 [Glycine max]
Glyma.04G096000.1	gma-miR1523a	NA	2.5	GO:0004672,GO:0000166,	K14510|1|0.0|640|atr:18441414|serine/threonine-protein kinase CTR1 [EC:2.7.11.1]	gi|571449934|ref|XP_006578285.1|	0	PREDICTED: serine/threonine-protein kinase CTR1-like [Glycine max]
Glyma.10G284400.1	gma-miR1523a	NA	2.5	-	K17535|1|1e-179|630|rcu:RCOM_1599780|serine/threonine-protein kinase TNNI3K [EC:2.7.11.1]	gi|571485066|ref|XP_006589734.1|	0	PREDICTED: serine/threonine-protein kinase STY46-like [Glycine max]
Glyma.20G233200.2	gma-miR1523a	NA	2.5	-	-	gi|947043116|gb|KRG92840.1|	0	hypothetical protein GLYMA_20G233200 [Glycine max]
Glyma.05G060600.2	gma-miR1523a	NA	2.5	-	-	gi|955319819|ref|XP_014630987.1|	0	PREDICTED: VAN3-binding protein-like [Glycine max]
Glyma.14G133600.3	gma-miR1523a	NA	2.5	GO:0016301,GO:0032559,GO:0006464,	K08869|1|0.0|1024|osa:4350081|aarF domain-containing kinase	gi|734309533|gb|KHM99458.1|	0	Putative aarF domain-containing protein kinase, chloroplastic [Glycine soja]
Glyma.05G060600.1	gma-miR1523a	NA	2.5	-	-	gi|955319819|ref|XP_014630987.1|	0	PREDICTED: VAN3-binding protein-like [Glycine max]
Glyma.14G133600.2	gma-miR1523a	NA	2.5	GO:0016301,GO:0032559,GO:0006464,	K08869|1|0.0|1068|osa:4350081|aarF domain-containing kinase	gi|571509560|ref|XP_006596147.1|	0	PREDICTED: uncharacterized aarF domain-containing protein kinase At4g31390, chloroplastic-like isoform X1 [Glycine max]
Glyma.17G202300.1	gma-miR1523a	NA	2.5	GO:0016301,GO:0032559,GO:0006464,	K08869|1|0.0|1066|osa:4350081|aarF domain-containing kinase	gi|356561919|ref|XP_003549224.1|	0	PREDICTED: uncharacterized aarF domain-containing protein kinase At4g31390, chloroplastic isoform X1 [Glycine max]
Glyma.02G102800.2	gma-miR1523a	NA	2.5	-	-	gi|947122448|gb|KRH70654.1|	1.35416e-166	hypothetical protein GLYMA_02G102800 [Glycine max]
Glyma.13G099200.1	gma-miR1523a	NA	2.5	GO:0016741,GO:0006730,	K19306|1|4e-136|485|gmx:100801198|18S rRNA (guanine1575-N7)-methyltransferase [EC:2.1.1.309]	gi|359806069|ref|NP_001241182.1|	3.1237e-135	uncharacterized protein LOC100801198 [Glycine max]
Glyma.06G034800.2	gma-miR1523a	NA	2.5	-	K07441|1|9e-98|357|gmx:100778556|beta-1,4-N-acetylglucosaminyltransferase [EC:2.4.1.141]	gi|571458777|ref|XP_006581226.1|	1.42758e-99	PREDICTED: UDP-N-acetylglucosamine transferase subunit ALG14 isoform X3 [Glycine max]
Glyma.10G284400.2	gma-miR1523a	NA	2.5	-	K17535|1|1e-179|630|rcu:RCOM_1599780|serine/threonine-protein kinase TNNI3K [EC:2.7.11.1]	gi|571485066|ref|XP_006589734.1|	0	PREDICTED: serine/threonine-protein kinase STY46-like [Glycine max]
Glyma.07G186800.1	gma-miR1523a	NA	2.5	-	-	gi|356519507|ref|XP_003528414.1|	5.24328e-93	PREDICTED: uncharacterized protein LOC100780858 [Glycine max]
Glyma.13G262100.1	gma-miR1523b	4	2	-	K07426|1|6e-159|561|cmo:103486999|cytochrome P450, family 4, subfamily B, polypeptide 1 [EC:1.14.14.1]!K17873|4|1e-147|524|mtr:MTR_8g042040|11-oxo-beta-amyrin 30-oxidase [EC:1.14.13.173]!K07424|5|2e-139|496|sbi:SORBI_03g028720|cytochrome P450, family 3, subfamily A [EC:1.14.14.1]	gi|356549584|ref|XP_003543172.1|	0	PREDICTED: 11-oxo-beta-amyrin 30-oxidase-like [Glycine max]
Glyma.15G243200.1	gma-miR1523b	4	2	-	K07426|1|9e-52|204|csv:101207867|cytochrome P450, family 4, subfamily B, polypeptide 1 [EC:1.14.14.1]!K07424|3|2e-47|189|egr:104455006|cytochrome P450, family 3, subfamily A [EC:1.14.14.1]!K17873|5|2e-41|169|mtr:MTR_8g042040|11-oxo-beta-amyrin 30-oxidase [EC:1.14.13.173]	gi|947064230|gb|KRH13491.1|	4.34651e-161	hypothetical protein GLYMA_15G243200 [Glycine max]
Glyma.15G243200.2	gma-miR1523b	4	2	-	K07426|1|3e-58|145|csv:101207867|cytochrome P450, family 4, subfamily B, polypeptide 1 [EC:1.14.14.1]!K17873|4|5e-57|119|mtr:MTR_8g042040|11-oxo-beta-amyrin 30-oxidase [EC:1.14.13.173]	gi|947064230|gb|KRH13491.1|	1.70176e-154	hypothetical protein GLYMA_15G243200 [Glycine max]
Glyma.12G192200.3	gma-miR1523b	4	NA	-	K01061|1|1e-95|349|gmx:100790249|carboxymethylenebutenolidase [EC:3.1.1.45]	gi|947077922|gb|KRH26762.1|	2.55652e-95	hypothetical protein GLYMA_12G192200 [Glycine max]
Glyma.13G310200.1	gma-miR1523b	4	NA	-	K01061|1|1e-91|336|gmx:100790249|carboxymethylenebutenolidase [EC:3.1.1.45]	gi|947073695|gb|KRH22586.1|	3.32586e-119	hypothetical protein GLYMA_13G310200, partial [Glycine max]
Glyma.04G058400.1	gma-miR1523b	4	NA	-	K14489|1|7e-60|233|sita:101761541|arabidopsis histidine kinase 2/3/4 (cytokinin receptor) [EC:2.7.13.3]	gi|955315299|ref|XP_014629970.1|	0	PREDICTED: histidine kinase 5-like [Glycine max]
Glyma.12G192200.2	gma-miR1523b	4	NA	-	K01061|1|1e-130|466|gmx:100790249|carboxymethylenebutenolidase [EC:3.1.1.45]	gi|571494288|ref|XP_006592808.1|	7.88796e-130	PREDICTED: protein usf [Glycine max]
Glyma.04G058400.2	gma-miR1523b	4	NA	-	K14489|1|7e-60|233|sita:101761541|arabidopsis histidine kinase 2/3/4 (cytokinin receptor) [EC:2.7.13.3]	gi|955315299|ref|XP_014629970.1|	0	PREDICTED: histidine kinase 5-like [Glycine max]
Glyma.06G323700.1	gma-miR1523b	4	NA	GO:0035251,GO:0005984,	K00696|1|0.0|1942|gmx:100786531|sucrose-phosphate synthase [EC:2.4.1.14]	gi|356515414|ref|XP_003526395.1|	0	PREDICTED: probable sucrose-phosphate synthase 4 [Glycine max]
Glyma.05G045900.1	gma-miR1523b	NA	2.5	GO:0005777,GO:0046912,GO:0009060,GO:0044262,	K01638|1|0.0|1109|gmx:100782820|malate synthase [EC:2.3.3.9]	gi|356513979|ref|XP_003525685.1|	0	PREDICTED: malate synthase, glyoxysomal-like [Glycine max]
Glyma.13G262000.1	gma-miR1523b	NA	2.5	-	K07426|1|1e-156|553|cmo:103486999|cytochrome P450, family 4, subfamily B, polypeptide 1 [EC:1.14.14.1]!K17873|4|4e-152|538|mtr:MTR_8g042040|11-oxo-beta-amyrin 30-oxidase [EC:1.14.13.173]!K07424|5|6e-143|508|sbi:SORBI_03g028720|cytochrome P450, family 3, subfamily A [EC:1.14.14.1]	gi|356549582|ref|XP_003543171.1|	0	PREDICTED: cytochrome P450 CYP72A219-like [Glycine max]
Glyma.15G243300.4	gma-miR1523b	NA	2.5	-	K17873|1|2e-142|356|mtr:MTR_8g042040|11-oxo-beta-amyrin 30-oxidase [EC:1.14.13.173]!K07424|3|1e-129|336|sbi:SORBI_03g028720|cytochrome P450, family 3, subfamily A [EC:1.14.14.1]!K15638|5|2e-116|300|crb:CARUB_v10008841mg|cytochrome P450, family 72, subfamily C, polypeptide 1	gi|947064235|gb|KRH13496.1|	0	hypothetical protein GLYMA_15G243300 [Glycine max]
Glyma.12G173700.1	gma-miR1523b	NA	2.5	-	K12309|1|0.0|841|pxb:103943992|beta-galactosidase [EC:3.2.1.23]	gi|356543464|ref|XP_003540180.1|	0	PREDICTED: beta-galactosidase 8-like [Glycine max]
Glyma.18G094400.2	gma-miR1523b	NA	2.5	-	K18270|1|0.0|1325|gmx:100788608|Rab3 GTPase-activating protein catalytic subunit	gi|571544313|ref|XP_006602191.1|	0	PREDICTED: uncharacterized protein LOC100788608 [Glycine max]
Glyma.14G065800.1	gma-miR1523b	NA	2.2	-	K11303|1|0.0|909|gmx:100820418|histone acetyltransferase 1 [EC:2.3.1.48]	gi|356551642|ref|XP_003544183.1|	0	PREDICTED: histone acetyltransferase type B catalytic subunit [Glycine max]
Glyma.15G243400.1	gma-miR1523b	NA	2.5	-	K07426|1|6e-142|505|cmo:103486999|cytochrome P450, family 4, subfamily B, polypeptide 1 [EC:1.14.14.1]!K17873|3|1e-138|494|mtr:MTR_8g042040|11-oxo-beta-amyrin 30-oxidase [EC:1.14.13.173]!K07424|5|2e-129|464|sbi:SORBI_03g028720|cytochrome P450, family 3, subfamily A [EC:1.14.14.1]	gi|356556880|ref|XP_003546748.1|	0	PREDICTED: 11-oxo-beta-amyrin 30-oxidase [Glycine max]
Glyma.15G243300.2	gma-miR1523b	NA	2.5	-	K07426|1|1e-149|530|cmo:103486999|cytochrome P450, family 4, subfamily B, polypeptide 1 [EC:1.14.14.1]!K17873|3|9e-147|521|mtr:MTR_8g042040|11-oxo-beta-amyrin 30-oxidase [EC:1.14.13.173]!K07424|5|5e-134|479|sbi:SORBI_03g028720|cytochrome P450, family 3, subfamily A [EC:1.14.14.1]	gi|356556880|ref|XP_003546748.1|	0	PREDICTED: 11-oxo-beta-amyrin 30-oxidase [Glycine max]
Glyma.18G094400.1	gma-miR1523b	NA	2.5	-	K18270|1|0.0|1369|gmx:100788608|Rab3 GTPase-activating protein catalytic subunit	gi|571544313|ref|XP_006602191.1|	0	PREDICTED: uncharacterized protein LOC100788608 [Glycine max]
Glyma.15G243300.3	gma-miR1523b	NA	2.5	-	K07426|1|1e-149|530|cmo:103486999|cytochrome P450, family 4, subfamily B, polypeptide 1 [EC:1.14.14.1]!K17873|3|8e-147|521|mtr:MTR_8g042040|11-oxo-beta-amyrin 30-oxidase [EC:1.14.13.173]!K07424|5|5e-134|479|sbi:SORBI_03g028720|cytochrome P450, family 3, subfamily A [EC:1.14.14.1]	gi|356556880|ref|XP_003546748.1|	0	PREDICTED: 11-oxo-beta-amyrin 30-oxidase [Glycine max]
Glyma.15G243300.1	gma-miR1523b	NA	2.5	-	K07426|1|2e-149|530|cmo:103486999|cytochrome P450, family 4, subfamily B, polypeptide 1 [EC:1.14.14.1]!K17873|5|1e-146|521|mtr:MTR_8g042040|11-oxo-beta-amyrin 30-oxidase [EC:1.14.13.173]	gi|947064232|gb|KRH13493.1|	0	hypothetical protein GLYMA_15G243300 [Glycine max]
Glyma.02G123700.1	gma-miR1524	3.5	1.5	GO:0016772,GO:0006796,	K14544|1|4e-55|217|csl:COCSUDRAFT_65874|U3 small nucleolar RNA-associated protein 22	gi|356499946|ref|XP_003518796.1|	0	PREDICTED: phosphatidylinositol 4-kinase gamma 5 [Glycine max]
Glyma.04G148800.1	gma-miR1524	4	2	-	K11111|1|1e-101|370|gmx:100777809|telomeric repeat-binding factor 2	gi|947114707|gb|KRH63009.1|	0	hypothetical protein GLYMA_04G148800 [Glycine max]
Glyma.04G148800.2	gma-miR1524	4	2	-	K11111|1|2e-101|370|gmx:100777809|telomeric repeat-binding factor 2	gi|571450468|ref|XP_006578438.1|	0	PREDICTED: telomeric repeat-binding factor 2-like isoform X2 [Glycine max]
Glyma.04G148800.3	gma-miR1524	4	2	-	K11111|1|2e-101|370|gmx:100777809|telomeric repeat-binding factor 2	gi|571450468|ref|XP_006578438.1|	0	PREDICTED: telomeric repeat-binding factor 2-like isoform X2 [Glycine max]
Glyma.13G129700.2	gma-miR1524	NA	2.5	-	-	gi|571497934|ref|XP_003541385.2|	0	PREDICTED: uncharacterized protein LOC100787955 [Glycine max]
Glyma.13G129700.1	gma-miR1524	NA	2.5	-	-	gi|571497934|ref|XP_003541385.2|	0	PREDICTED: uncharacterized protein LOC100787955 [Glycine max]
Glyma.10G042300.2	gma-miR1524	NA	2.5	-	-	gi|356537262|ref|XP_003537148.1|	0	PREDICTED: uncharacterized protein LOC100814302 [Glycine max]
Glyma.01G094600.2	gma-miR1524	NA	2.5	-	-	gi|947127729|gb|KRH75583.1|	4.98078e-33	hypothetical protein GLYMA_01G094600 [Glycine max]
Glyma.03G165400.1	gma-miR1524	NA	2	-	K14442|1|0.0|690|mus:103994226|ATP-dependent RNA helicase DHX36 [EC:3.6.4.13]!K12178|3|4e-20|101|vvi:100242030|COP9 signalosome complex subunit 4	gi|356503624|ref|XP_003520607.1|	0	PREDICTED: tetratricopeptide repeat protein 7A-like isoform X1 [Glycine max]
Glyma.01G094600.1	gma-miR1524	NA	2.5	-	K10683|1|4e-06|53.9|gmx:100789372|BRCA1-associated RING domain protein 1	gi|947127729|gb|KRH75583.1|	5.25316e-33	hypothetical protein GLYMA_01G094600 [Glycine max]
Glyma.05G240700.1	gma-miR1524	NA	2.5	GO:0044424,GO:0016620,GO:0005515,GO:0000166,GO:0006566,GO:0000097,	K00133|1|0.0|710|gmx:100793061|aspartate-semialdehyde dehydrogenase [EC:1.2.1.11]	gi|356513034|ref|XP_003525219.1|	0	PREDICTED: aspartate-semialdehyde dehydrogenase [Glycine max]
Glyma.01G067000.1	gma-miR1524	NA	2.5	GO:0016772,GO:0006796,	K14544|1|1e-54|215|csl:COCSUDRAFT_65874|U3 small nucleolar RNA-associated protein 22	gi|571434375|ref|XP_006573180.1|	0	PREDICTED: phosphatidylinositol 4-kinase gamma 5-like [Glycine max]
Glyma.10G042300.1	gma-miR1524	NA	2.5	-	-	gi|356537262|ref|XP_003537148.1|	0	PREDICTED: uncharacterized protein LOC100814302 [Glycine max]
Glyma.07G108500.1	gma-miR1524	NA	2.5	-	-	gi|356520808|ref|XP_003529052.1|	2.89163e-129	PREDICTED: protein FATTY ACID EXPORT 3, chloroplastic-like [Glycine max]
Glyma.02G295400.1	gma-miR1525	3.5	2.2	-	-	gi|947125616|gb|KRH73822.1|	0	hypothetical protein GLYMA_02G295400 [Glycine max]
Glyma.02G295400.2	gma-miR1525	3.5	2.2	-	-	gi|356501576|ref|XP_003519600.1|	0	PREDICTED: uncharacterized protein LOC100807139 [Glycine max]
Glyma.02G295400.3	gma-miR1525	3.5	2.2	-	-	gi|947125617|gb|KRH73823.1|	0	hypothetical protein GLYMA_02G295400 [Glycine max]
Glyma.04G014800.1	gma-miR1525	4	2	-	K16290|1|0.0|719|gmx:100788466|xylem cysteine proteinase [EC:3.4.22.-]	gi|955318099|ref|XP_003522989.2|	0	PREDICTED: uncharacterized protein LOC100788466 [Glycine max]
Glyma.04G017200.1	gma-miR1525	2	1	GO:0004702,GO:0032559,GO:0006464,	K04733|1|1e-168|582|gmx:100784079|interleukin-1 receptor-associated kinase 4 [EC:2.7.11.1]	gi|356509588|ref|XP_003523529.1|	0	PREDICTED: protein kinase APK1B, chloroplastic-like isoform X1 [Glycine max]
Glyma.08G099300.1	gma-miR1525	4	2	-	K14807|1|2e-139|495|gmx:102664148|ATP-dependent RNA helicase DDX51/DBP6 [EC:3.6.4.13]	gi|947094002|gb|KRH42587.1|	3.59688e-175	hypothetical protein GLYMA_08G099300 [Glycine max]
Glyma.10G031800.1	gma-miR1525	4	2.5	GO:0043231,GO:0005515,GO:0009755,	K14484|1|8e-105|353|gmx:100799875|auxin-responsive protein IAA	gi|734320296|gb|KHN03839.1|	2.3182e-105	Auxin-induced protein 22D [Glycine soja]
Glyma.13G350800.2	gma-miR1525	4	2	-	K02690|1|1e-43|178|mtr:MTR_040s0003|photosystem I P700 chlorophyll a apoprotein A2!K13207|2|4e-13|77.4|smo:SELMODRAFT_414635|CUG-BP- and ETR3-like factor!K03145|4|9e-06|53.1|crb:CARUB_v10025488mg|transcription elongation factor S-II	gi|955355918|ref|XP_006593424.2|	1.66526e-172	PREDICTED: uncharacterized protein LOC100787621 isoform X1 [Glycine max]
Glyma.17G250700.2	gma-miR1525	4	NA	-	K01081|1|2e-59|231|gsl:Gasu_60230|5'-nucleotidase [EC:3.1.3.5]	gi|947056367|gb|KRH05820.1|	0	hypothetical protein GLYMA_17G250700 [Glycine max]
Glyma.17G250700.1	gma-miR1525	4	NA	-	K01081|1|3e-62|241|cme:CYME_CMQ279C|5'-nucleotidase [EC:3.1.3.5]	gi|356562349|ref|XP_003549434.1|	0	PREDICTED: 5'-nucleotidase domain-containing protein 4-like [Glycine max]
Glyma.15G264500.1	gma-miR1525	NA	2.2	-	K02876|1|5e-138|491|gmx:100809931|large subunit ribosomal protein L15	gi|356557058|ref|XP_003546835.1|	3.74856e-137	PREDICTED: 50S ribosomal protein L15 [Glycine max]
Glyma.17G057300.2	gma-miR1525	NA	2.5	GO:0031224,GO:0006810,	K13947|1|0.0|1207|gmx:100305383|auxin efflux carrier family	gi|351725237|ref|NP_001238365.1|	0	auxin efflux carrier protein 4 [Glycine max]
Glyma.10G282100.2	gma-miR1525	NA	2.5	-	K00480|1|2e-36|154|cmo:103503469|salicylate hydroxylase [EC:1.14.13.1]!K09838|2|5e-16|86.7|brp:103829545|zeaxanthin epoxidase [EC:1.14.13.90]	gi|356534423|ref|XP_003535754.1|	0	PREDICTED: FAD-dependent urate hydroxylase-like isoform X2 [Glycine max]
Glyma.10G282100.1	gma-miR1525	NA	2.5	-	K00480|1|6e-36|152|cmo:103503469|salicylate hydroxylase [EC:1.14.13.1]!K09838|2|1e-15|85.5|brp:103829545|zeaxanthin epoxidase [EC:1.14.13.90]	gi|955347642|ref|XP_014618917.1|	0	PREDICTED: FAD-dependent urate hydroxylase-like isoform X1 [Glycine max]
Glyma.13G248500.1	gma-miR1525	NA	2.5	-	K04733|1|3e-131|470|cam:101512173|interleukin-1 receptor-associated kinase 4 [EC:2.7.11.1]	gi|955360994|ref|XP_014621758.1|	0	PREDICTED: uncharacterized protein LOC100801910 [Glycine max]
Glyma.03G075100.1	gma-miR1525	NA	2.5	-	K19613|1|1e-27|126|mdm:103418682|leucine-rich repeat protein SHOC2	gi|947117740|gb|KRH65989.1|	5.15576e-150	hypothetical protein GLYMA_03G075100 [Glycine max]
Glyma.12G129300.1	gma-miR1525	NA	2.5	-	-	gi|356543092|ref|XP_003539997.1|	0	PREDICTED: sec1 family domain-containing protein MIP3-like [Glycine max]
Glyma.10G282100.3	gma-miR1525	NA	2.5	-	K00480|1|1e-36|154|cmo:103503469|salicylate hydroxylase [EC:1.14.13.1]!K09838|2|7e-15|82.8|brp:103829545|zeaxanthin epoxidase [EC:1.14.13.90]	gi|356534423|ref|XP_003535754.1|	0	PREDICTED: FAD-dependent urate hydroxylase-like isoform X2 [Glycine max]
Glyma.06G177800.1	gma-miR1525	NA	2.5	-	K12486|1|6e-06|54.3|sbi:SORBI_04g029530|stromal membrane-associated protein	gi|571461124|ref|XP_006581906.1|	0	PREDICTED: C2 and GRAM domain-containing protein At5g50170-like isoform X3 [Glycine max]
Glyma.19G015000.1	gma-miR1525	NA	2.5	-	K00517|1|2e-164|580|mdm:103450490|	gi|356573420|ref|XP_003554859.1|	0	PREDICTED: cytochrome P450 82A4-like [Glycine max]
Glyma.04G166200.1	gma-miR1525	NA	2.5	GO:0044464,GO:0015031,	K08493|1|7e-31|132|pvu:PHAVU_009G185300g|vesicle transport through interaction with t-SNAREs 1	gi|947114994|gb|KRH63296.1|	1.08448e-41	hypothetical protein GLYMA_04G166200 [Glycine max]
Glyma.06G014800.1	gma-miR1525	NA	2.5	GO:0016628,GO:0004175,GO:0019538,	K16290|1|0.0|721|gmx:100810431|xylem cysteine proteinase [EC:3.4.22.-]	gi|356517188|ref|XP_003527271.1|	0	PREDICTED: xylem cysteine proteinase 2-like [Glycine max]
Glyma.10G282100.4	gma-miR1525	NA	2.5	-	K00480|1|5e-36|152|cmo:103503469|salicylate hydroxylase [EC:1.14.13.1]!K09838|2|2e-14|81.6|brp:103829545|zeaxanthin epoxidase [EC:1.14.13.90]	gi|955347642|ref|XP_014618917.1|	0	PREDICTED: FAD-dependent urate hydroxylase-like isoform X1 [Glycine max]
Glyma.17G057300.1	gma-miR1525	NA	2.5	GO:0031224,GO:0006810,	K13947|1|0.0|1186|gmx:100305383|auxin efflux carrier family	gi|571531889|ref|XP_006600116.1|	0	PREDICTED: auxin efflux carrier protein 4 isoform X1 [Glycine max]
Glyma.13G101900.1	gma-miR1525	NA	2.5	GO:0031224,GO:0006810,	K13947|1|0.0|1189|gmx:100499638|auxin efflux carrier family	gi|571495764|ref|XP_006593364.1|	0	PREDICTED: auxin efflux carrier protein 3 isoform X1 [Glycine max]
Glyma.18G160200.1	gma-miR1526	2.5	1.5	-	K00988|1|7e-22|106|vcn:VOLCADRAFT_92922|ATP adenylyltransferase [EC:2.7.7.53]	gi|356567818|ref|XP_003552112.1|	7.8631e-165	PREDICTED: FHA domain-containing protein FHA2-like [Glycine max]
Glyma.08G330000.1	gma-miR1526	NA	2.5	-	-	gi|947097795|gb|KRH46380.1|	9.96936e-44	hypothetical protein GLYMA_08G330000 [Glycine max]
Glyma.13G198800.2	gma-miR1526	NA	2.5	GO:0043231,GO:0046914,GO:0019787,GO:0019941,GO:0032501,GO:0032446,	K04506|1|0.0|647|gmx:100781022|E3 ubiquitin-protein ligase SIAH1 [EC:2.3.2.27]	gi|955358421|ref|XP_014621185.1|	0	PREDICTED: E3 ubiquitin-protein ligase SINAT5-like isoform X1 [Glycine max]
Glyma.19G198000.1	gma-miR1526	NA	2	-	K17338|1|3e-105|382|gmx:100806112|receptor expression-enhancing protein 1/2/3/4	gi|356572604|ref|XP_003554458.1|	2.2822e-104	PREDICTED: HVA22-like protein j [Glycine max]
Glyma.08G179300.1	gma-miR1526	NA	2.5	-	K17943|1|3e-87|324|ota:Ot15g02000|pumilio RNA-binding family	gi|356528751|ref|XP_003532961.1|	0	PREDICTED: putative pumilio homolog 7, chloroplastic [Glycine max]
Glyma.07G202900.1	gma-miR1526	NA	2.5	-	K07904|1|1e-106|387|gmx:100783534|Ras-related protein Rab-11A	gi|734399677|gb|KHN30985.1|	6.10413e-110	Ras-related protein RABA1f [Glycine soja]
Glyma.02G062200.1	gma-miR1526	NA	2.2	GO:0048037,	K15631|1|4e-27|125|ppp:PHYPADRAFT_163205|molybdenum cofactor sulfurtransferase [EC:2.8.1.9]	gi|356498488|ref|XP_003518083.1|	0	PREDICTED: uncharacterized protein LOC100777185 [Glycine max]
Glyma.01G124700.1	gma-miR1526	NA	2.5	-	K14496|1|1e-92|341|gmx:100788199|abscisic acid receptor PYR/PYL family	gi|356495047|ref|XP_003516392.1|	9.99529e-92	PREDICTED: abscisic acid receptor PYL4-like [Glycine max]
Glyma.13G198800.3	gma-miR1526	NA	2.5	GO:0043231,GO:0046914,GO:0019787,GO:0019941,GO:0032501,GO:0032446,	K04506|1|1e-119|430|gmx:100781022|E3 ubiquitin-protein ligase SIAH1 [EC:2.3.2.27]	gi|947071874|gb|KRH20765.1|	6.54555e-127	hypothetical protein GLYMA_13G198800 [Glycine max]
Glyma.20G044600.1	gma-miR1526	NA	2.5	-	K11982|1|8e-11|66.6|eus:EUTSA_v10011690mg|E3 ubiquitin-protein ligase RNF115/126 [EC:2.3.2.27]	gi|947040008|gb|KRG89732.1|	4.31098e-93	hypothetical protein GLYMA_20G044600 [Glycine max]
Glyma.15G237300.3	gma-miR1526	NA	2.2	GO:0043231,GO:0046914,GO:0019787,GO:0019941,GO:0032501,GO:0032446,	K04506|1|0.0|647|gmx:100793457|E3 ubiquitin-protein ligase SIAH1 [EC:2.3.2.27]	gi|955358421|ref|XP_014621185.1|	0	PREDICTED: E3 ubiquitin-protein ligase SINAT5-like isoform X1 [Glycine max]
Glyma.02G139900.1	gma-miR1527	4	2	GO:0005488,	K12741|1|8e-148|526|gmx:100816590|heterogeneous nuclear ribonucleoprotein A1/A3	gi|356502762|ref|XP_003520185.1|	6.29321e-147	PREDICTED: UBP1-associated protein 2C-like [Glycine max]
Glyma.02G139900.2	gma-miR1527	4	2	GO:0005488,	K12741|1|8e-148|526|gmx:100816590|heterogeneous nuclear ribonucleoprotein A1/A3	gi|356502762|ref|XP_003520185.1|	6.19085e-147	PREDICTED: UBP1-associated protein 2C-like [Glycine max]
Glyma.06G015800.1	gma-miR1527	4	2	-	-	gi|356517227|ref|XP_003527290.1|	1.9376e-69	PREDICTED: uncharacterized protein LOC100527765 [Glycine max]
Glyma.08G329400.1	gma-miR1527	4	2.5	-	K14398|1|0.0|676|gmx:100782869|cleavage and polyadenylation specificity factor subunit 6/7	gi|571475339|ref|XP_006586581.1|	0	PREDICTED: cleavage and polyadenylation specificity factor subunit CG7185-like [Glycine max]
Glyma.09G065900.1	gma-miR1527	4	2.5	GO:0008233,	K07761|1|2e-38|161|ath:AT1G59970|gelatinase A [EC:3.4.24.24]!K07999|4|4e-36|153|egr:104442281|matrix metalloproteinase-20 (enamelysin) [EC:3.4.24.-]	gi|571476630|ref|XP_003534927.2|	0	PREDICTED: metalloendoproteinase 1-like [Glycine max]
Glyma.09G148100.2	gma-miR1527	4	2	GO:0016616,GO:0046914,GO:0008152,	K00008|1|0.0|742|gmx:100791559|L-iditol 2-dehydrogenase [EC:1.1.1.14]	gi|358248648|ref|NP_001239661.1|	0	uncharacterized protein LOC100791559 [Glycine max]
Glyma.12G134600.1	gma-miR1527	3	2.5	-	-	gi|947077017|gb|KRH25857.1|	4.70678e-40	hypothetical protein GLYMA_12G134600 [Glycine max]
Glyma.13G228400.1	gma-miR1527	4	2	-	K07198|1|0.0|917|gmx:100814720|5'-AMP-activated protein kinase, catalytic alpha subunit [EC:2.7.11.11]	gi|356549194|ref|XP_003542982.1|	0	PREDICTED: CBL-interacting serine/threonine-protein kinase 12-like [Glycine max]
Glyma.16G130800.1	gma-miR1527	4	2	-	K03283|1|3e-12|66.2|pvu:PHAVU_006G170300g|heat shock 70kDa protein 1/8!K06758|1|3e-12|66.2|pvu:PHAVU_006G170300g|L1 cell adhesion molecule like protein!K11593|3|6e-10|65.9|cit:102617219|eukaryotic translation initiation factor 2C!K00660|5|1e-06|50.4|mtr:MTR_8g085200|chalcone synthase [EC:2.3.1.74]	gi|947058712|gb|KRH08118.1|	6.17271e-85	hypothetical protein GLYMA_16G130800 [Glycine max]
Glyma.16G194000.1	gma-miR1527	4	2	-	K15338|1|0.0|1066|gmx:100806919|flap endonuclease GEN [EC:3.1.-.-]	gi|571529662|ref|XP_006599605.1|	0	PREDICTED: flap endonuclease GEN-like 2 isoform X1 [Glycine max]
Glyma.16G194000.2	gma-miR1527	4	2	-	K15338|1|0.0|1060|gmx:100806919|flap endonuclease GEN [EC:3.1.-.-]	gi|571529665|ref|XP_006599606.1|	0	PREDICTED: flap endonuclease GEN-like 2 isoform X2 [Glycine max]
Glyma.16G194000.3	gma-miR1527	4	2	-	K15338|1|0.0|1053|gmx:100806919|flap endonuclease GEN [EC:3.1.-.-]	gi|947059662|gb|KRH09068.1|	0	hypothetical protein GLYMA_16G194000 [Glycine max]
Glyma.16G194000.4	gma-miR1527	4	2	-	K15338|1|0.0|1060|gmx:100806919|flap endonuclease GEN [EC:3.1.-.-]	gi|571529665|ref|XP_006599606.1|	0	PREDICTED: flap endonuclease GEN-like 2 isoform X2 [Glycine max]
Glyma.16G194000.5	gma-miR1527	4	2	-	K15338|1|0.0|1059|gmx:100806919|flap endonuclease GEN [EC:3.1.-.-]	gi|955377238|ref|XP_014624719.1|	0	PREDICTED: flap endonuclease GEN-like 2 isoform X3 [Glycine max]
Glyma.16G194000.6	gma-miR1527	4	2	-	K15338|1|0.0|1066|gmx:100806919|flap endonuclease GEN [EC:3.1.-.-]	gi|571529662|ref|XP_006599605.1|	0	PREDICTED: flap endonuclease GEN-like 2 isoform X1 [Glycine max]
Glyma.17G114400.1	gma-miR1527	4	2	-	K18469|1|3e-10|67.0|mus:103998734|TBC1 domain family member 5	gi|947054242|gb|KRH03695.1|	0	hypothetical protein GLYMA_17G114400 [Glycine max]
Glyma.17G196500.3	gma-miR1527	2	1	-	K03168|1|2e-74|281|mis:MICPUN_59701|DNA topoisomerase I [EC:5.99.1.2]	gi|955378837|ref|XP_014625127.1|	0	PREDICTED: DNA topoisomerase 1-like isoform X4 [Glycine max]
Glyma.19G094500.1	gma-miR1527	1	0.5	-	K06067|1|2e-61|141|mtr:MTR_3g118540|histone deacetylase 1/2 [EC:3.5.1.98]	gi|734353733|gb|KHN13498.1|	8.01657e-127	ABC transporter I family member 11, chloroplastic [Glycine soja]
Glyma.19G211900.2	gma-miR1527	4	2	-	K08726|1|3e-61|236|cic:CICLE_v10001881mg|soluble epoxide hydrolase / lipid-phosphate phosphatase [EC:3.3.2.10 3.1.3.76]!K14759|3|4e-06|53.5|bpg:Bathy12g00280|isochorismate synthase / 2-succinyl-5-enolpyruvyl-6-hydroxy-3-cyclohexene-1-carboxylate synthase / 2-succinyl-6-hydroxy-2,4-cyclohexadiene-1-carboxylate synthase / O-succinylbenzoate synthase [EC:5.4.4.2 2.2.1.9 4.2.99.20 4.2.1.113]	gi|947046829|gb|KRG96458.1|	2.66968e-136	hypothetical protein GLYMA_19G211900 [Glycine max]
Glyma.U012000.1	gma-miR1527	4	2.5	-	K14816|1|0.0|712|gmx:100809141|pre-60S factor REI1	gi|356539178|ref|XP_003538077.1|	0	PREDICTED: zinc finger protein 622-like isoform X1 [Glycine max]
Glyma.U012000.2	gma-miR1527	4	2.5	-	K14816|1|1e-147|524|gmx:100809141|pre-60S factor REI1	gi|571488845|ref|XP_006591049.1|	3.14887e-167	PREDICTED: zinc finger protein 622-like isoform X2 [Glycine max]
Glyma.12G156200.2	gma-miR1527	4	NA	-	-	gi|356543329|ref|XP_003540114.1|	9.67147e-88	PREDICTED: nucleoid-associated protein Synpcc7942_0464-like [Glycine max]
Glyma.06G225800.2	gma-miR1527	4	NA	-	-	gi|734320555|gb|KHN03914.1|	3.62496e-92	UPF0133 protein [Glycine soja]
Glyma.06G225800.1	gma-miR1527	4	NA	-	-	gi|734320555|gb|KHN03914.1|	2.52459e-97	UPF0133 protein [Glycine soja]
Glyma.14G165700.1	gma-miR1527	4	NA	-	K13414|1|0.0|938|gmx:100798028|mitogen-activated protein kinase kinase kinase 1, plant [EC:2.7.11.25]	gi|955363997|ref|XP_014622507.1|	0	PREDICTED: mitogen-activated protein kinase kinase kinase 1-like [Glycine max]
Glyma.02G235800.3	gma-miR1527	4	NA	-	-	gi|356500940|ref|XP_003519288.1|	0	PREDICTED: uncharacterized protein LOC100814626 isoform X3 [Glycine max]
Glyma.12G156200.1	gma-miR1527	4	NA	-	-	gi|356543329|ref|XP_003540114.1|	2.47972e-107	PREDICTED: nucleoid-associated protein Synpcc7942_0464-like [Glycine max]
Glyma.05G197400.2	gma-miR1527	3.5	NA	GO:0016616,GO:0046914,GO:0008152,	K00121|1|9e-49|195|cme:CYME_CMS125C|S-(hydroxymethyl)glutathione dehydrogenase / alcohol dehydrogenase [EC:1.1.1.284 1.1.1.1]!K18857|4|8e-45|182|pvu:PHAVU_001G064000g|alcohol dehydrogenase class-P [EC:1.1.1.1]	gi|571456368|ref|XP_006580368.1|	0	PREDICTED: alcohol dehydrogenase isoform X1 [Glycine max]
Glyma.07G182000.2	gma-miR1527	NA	2.5	GO:0031090,GO:0043231,	K17619|1|3e-15|85.1|gmx:100795199|magnesium-dependent phosphatase 1 [EC:3.1.3.48 3.1.3.-]	gi|947101339|gb|KRH49831.1|	3.09137e-72	hypothetical protein GLYMA_07G182000 [Glycine max]
Glyma.11G182800.1	gma-miR1527	NA	2.5	GO:0012507,GO:0046914,GO:0048193,GO:0015031,	K14007|1|0.0|970|ppp:PHYPADRAFT_70713|protein transport protein SEC24	gi|356539252|ref|XP_003538113.1|	0	PREDICTED: protein transport protein Sec24-like At3g07100 [Glycine max]
Glyma.04G062300.1	gma-miR1527	NA	2.5	GO:0043231,GO:0005488,GO:0000175,	K12581|1|1e-158|560|gmx:100785970|CCR4-NOT transcription complex subunit 7/8	gi|356507355|ref|XP_003522433.1|	7.68982e-158	PREDICTED: probable CCR4-associated factor 1 homolog 7 [Glycine max]
Glyma.11G182800.2	gma-miR1527	NA	2.5	-	K14007|1|0.0|841|ppp:PHYPADRAFT_70713|protein transport protein SEC24	gi|356539252|ref|XP_003538113.1|	0	PREDICTED: protein transport protein Sec24-like At3g07100 [Glycine max]
Glyma.04G062300.2	gma-miR1527	NA	2.5	GO:0043231,GO:0005488,GO:0000175,	K12581|1|9e-159|560|gmx:100785970|CCR4-NOT transcription complex subunit 7/8	gi|356507355|ref|XP_003522433.1|	6.94258e-158	PREDICTED: probable CCR4-associated factor 1 homolog 7 [Glycine max]
Glyma.07G182000.1	gma-miR1527	NA	2.5	GO:0031090,GO:0043231,	K17619|1|2e-15|85.1|gmx:100795199|magnesium-dependent phosphatase 1 [EC:3.1.3.48 3.1.3.-]	gi|356521233|ref|XP_003529261.1|	5.64896e-71	PREDICTED: uncharacterized protein LOC100793094 [Glycine max]
Glyma.07G238100.1	gma-miR1527	NA	2.5	-	-	gi|947102214|gb|KRH50706.1|	1.87374e-39	hypothetical protein GLYMA_07G238100 [Glycine max]
Glyma.14G141900.1	gma-miR1527	NA	2.5	GO:0031224,GO:0004175,	K07059|1|4e-33|142|olu:OSTLU_26597|uncharacterized protein	gi|947067087|gb|KRH16230.1|	6.97693e-61	hypothetical protein GLYMA_14G141900 [Glycine max]
Glyma.06G063300.1	gma-miR1527	NA	2.5	GO:0043231,GO:0005488,GO:0000175,	K12581|1|1e-157|557|gmx:100798365|CCR4-NOT transcription complex subunit 7/8	gi|356515030|ref|XP_003526204.1|	8.32511e-157	PREDICTED: probable CCR4-associated factor 1 homolog 7 [Glycine max]
Glyma.16G194600.1	gma-miR1527	NA	2.5	GO:0046872,	K10664|1|0.0|668|gmx:100809056|E3 ubiquitin-protein ligase ATL6/9/15/31/42/55 [EC:2.3.2.27]	gi|356559837|ref|XP_003548203.1|	0	PREDICTED: E3 ubiquitin-protein ligase ATL6-like [Glycine max]
Glyma.08G159700.1	gma-miR1527	NA	2.5	-	-	gi|947095015|gb|KRH43600.1|	1.24059e-29	hypothetical protein GLYMA_08G159700 [Glycine max]
Glyma.01G022300.1	gma-miR1527	NA	1.8	-	K00699|1|1e-63|245|sly:101262190|glucuronosyltransferase [EC:2.4.1.17]!K13493|2|1e-55|218|ath:AT5G05860|cytokinin-N-glucosyltransferase [EC:2.4.1.-]!K13030|5|3e-54|214|sbi:SORBI_01g001220|cyanohydrin beta-glucosyltransferase [EC:2.4.1.85]	gi|571433756|ref|XP_003517692.2|	0	PREDICTED: 7-deoxyloganetic acid glucosyltransferase-like [Glycine max]
Glyma.06G176400.1	gma-miR1528	NA	2.5	-	K01517|1|0.0|671|gmx:100815255|manganese-dependent ADP-ribose/CDP-alcohol diphosphatase [EC:3.6.1.13 3.6.1.16 3.6.1.53]	gi|571461099|ref|XP_006581898.1|	0	PREDICTED: manganese-dependent ADP-ribose/CDP-alcohol diphosphatase-like [Glycine max]
Glyma.06G176400.2	gma-miR1528	NA	2.5	-	K01517|1|0.0|671|gmx:100815255|manganese-dependent ADP-ribose/CDP-alcohol diphosphatase [EC:3.6.1.13 3.6.1.16 3.6.1.53]	gi|571461099|ref|XP_006581898.1|	0	PREDICTED: manganese-dependent ADP-ribose/CDP-alcohol diphosphatase-like [Glycine max]
Glyma.06G051100.1	gma-miR1529	4	NA	GO:0044424,GO:0016829,GO:0006779,	K01772|1|0.0|918|gmx:100799066|ferrochelatase [EC:4.99.1.1]	gi|356514581|ref|XP_003525984.1|	0	PREDICTED: ferrochelatase-2, chloroplastic-like [Glycine max]
Glyma.08G050100.1	gma-miR1529	NA	2.2	GO:0044424,GO:0005515,GO:0032559,GO:0044267,	K09496|1|0.0|951|gmx:100127404|T-complex protein 1 subunit delta	gi|947093186|gb|KRH41771.1|	0	hypothetical protein GLYMA_08G050100 [Glycine max]
Glyma.03G192300.2	gma-miR1529	NA	2.5	GO:0016798,GO:0016758,GO:0043167,GO:0044238,	K00700|1|0.0|1723|gmx:100816963|1,4-alpha-glucan branching enzyme [EC:2.4.1.18]	gi|356505340|ref|XP_003521449.1|	0	PREDICTED: 1,4-alpha-glucan-branching enzyme 1, chloroplastic/amyloplastic isoform X1 [Glycine max]
Glyma.03G192300.3	gma-miR1529	NA	2.5	GO:0016798,GO:0016758,GO:0043167,GO:0044238,	K00700|1|0.0|1681|gmx:100816963|1,4-alpha-glucan branching enzyme [EC:2.4.1.18]	gi|947119621|gb|KRH67870.1|	0	hypothetical protein GLYMA_03G192300 [Glycine max]
Glyma.03G192300.1	gma-miR1529	NA	2.5	GO:0016798,GO:0016758,GO:0043167,GO:0044238,	K00700|1|0.0|1736|gmx:100816963|1,4-alpha-glucan branching enzyme [EC:2.4.1.18]	gi|356505340|ref|XP_003521449.1|	0	PREDICTED: 1,4-alpha-glucan-branching enzyme 1, chloroplastic/amyloplastic isoform X1 [Glycine max]
Glyma.01G142600.1	gma-miR1530	4	2.5	-	K15292|1|0.0|1248|gmx:100787667|syntaxin-binding protein 1	gi|955303023|ref|XP_014630670.1|	0	PREDICTED: protein transport Sec1a-like [Glycine max]
Glyma.02G144500.1	gma-miR1530	3.5	2.2	-	K17505|1|2e-136|488|aly:ARALYDRAFT_667259|protein phosphatase 1K [EC:3.1.3.16]	gi|571440123|ref|XP_006575055.1|	0	PREDICTED: uncharacterized protein LOC100781476 isoform X1 [Glycine max]
Glyma.02G144500.2	gma-miR1530	3.5	2.2	-	K17505|1|2e-136|488|aly:ARALYDRAFT_667259|protein phosphatase 1K [EC:3.1.3.16]	gi|955307292|ref|XP_014622694.1|	0	PREDICTED: uncharacterized protein LOC100781476 isoform X2 [Glycine max]
Glyma.02G144500.3	gma-miR1530	3.5	2.2	-	K17505|1|2e-136|488|aly:ARALYDRAFT_667259|protein phosphatase 1K [EC:3.1.3.16]	gi|955307292|ref|XP_014622694.1|	0	PREDICTED: uncharacterized protein LOC100781476 isoform X2 [Glycine max]
Glyma.02G144500.4	gma-miR1530	3.5	2.2	-	K17505|1|2e-136|488|aly:ARALYDRAFT_667259|protein phosphatase 1K [EC:3.1.3.16]	gi|571440123|ref|XP_006575055.1|	0	PREDICTED: uncharacterized protein LOC100781476 isoform X1 [Glycine max]
Glyma.02G144500.5	gma-miR1530	3.5	2.2	-	K17505|1|2e-136|488|aly:ARALYDRAFT_667259|protein phosphatase 1K [EC:3.1.3.16]	gi|947123169|gb|KRH71375.1|	0	hypothetical protein GLYMA_02G144500 [Glycine max]
Glyma.02G193100.1	gma-miR1530	3.5	2.2	-	K05658|1|2e-67|257|mdm:103423936|ATP-binding cassette, subfamily B (MDR/TAP), member 1 [EC:3.6.3.44]!K11086|2|2e-10|68.6|mtr:MTR_5g092010|small nuclear ribonucleoprotein B and B'!K13963|3|3e-10|68.2|bvg:104905047|serpin B	gi|947123927|gb|KRH72133.1|	0	hypothetical protein GLYMA_02G193100 [Glycine max]
Glyma.05G056900.1	gma-miR1530	3	2.2	-	K14638|1|0.0|933|gmx:100800913|solute carrier family 15 (peptide/histidine transporter), member 3/4	gi|947109043|gb|KRH57369.1|	0	hypothetical protein GLYMA_05G056900 [Glycine max]
Glyma.05G153600.1	gma-miR1530	2	2	-	-	gi|947110550|gb|KRH58876.1|	8.0198e-25	hypothetical protein GLYMA_05G153600 [Glycine max]
Glyma.07G000400.1	gma-miR1530	3.5	2	-	K04498|1|0.0|3314|gmx:100809207|E1A/CREB-binding protein [EC:2.3.1.48]	gi|571464125|ref|XP_006582962.1|	0	PREDICTED: histone acetyltransferase HAC1-like isoform X1 [Glycine max]
Glyma.07G000400.2	gma-miR1530	3.5	2	-	K04498|1|0.0|3212|gmx:100809207|E1A/CREB-binding protein [EC:2.3.1.48]	gi|571464129|ref|XP_006582964.1|	0	PREDICTED: histone acetyltransferase HAC1-like isoform X3 [Glycine max]
Glyma.07G051700.1	gma-miR1530	3.5	2	-	K14488|1|6e-56|218|gmx:100796789|SAUR family protein	gi|351725988|ref|NP_001238135.1|	9.00733e-58	uncharacterized protein LOC100527064 [Glycine max]
Glyma.09G148700.1	gma-miR1530	4	2.2	-	-	gi|571477744|ref|XP_006587360.1|	0	PREDICTED: uncharacterized protein LOC100795947 isoform X1 [Glycine max]
Glyma.09G148700.2	gma-miR1530	4	2.2	-	-	gi|571477746|ref|XP_006587361.1|	0	PREDICTED: uncharacterized protein LOC100795947 isoform X2 [Glycine max]
Glyma.09G148700.3	gma-miR1530	4	2.2	-	-	gi|571477744|ref|XP_006587360.1|	0	PREDICTED: uncharacterized protein LOC100795947 isoform X1 [Glycine max]
Glyma.13G002400.1	gma-miR1530	3	2	-	-	gi|734423458|gb|KHN42235.1|	5.32248e-69	ABC transporter F family member 3 [Glycine soja]
Glyma.15G161600.1	gma-miR1530	4	NA	GO:0004672,GO:0032559,GO:0006464,	K04733|1|0.0|798|gmx:100819737|interleukin-1 receptor-associated kinase 4 [EC:2.7.11.1]!K04730|5|3e-112|406|csv:101219459|interleukin-1 receptor-associated kinase 1 [EC:2.7.11.1]	gi|571519029|ref|XP_006597777.1|	0	PREDICTED: G-type lectin S-receptor-like serine/threonine-protein kinase At1g34300 isoform X1 [Glycine max]
Glyma.09G237500.1	gma-miR1530	4	NA	-	-	gi|734348035|gb|KHN11613.1|	1.61249e-81	hypothetical protein glysoja_006066 [Glycine soja]
Glyma.09G082100.1	gma-miR1530	4	NA	-	K17710|1|1e-33|145|pvu:PHAVU_002G053300g|pentatricopeptide repeat domain-containing protein 1	gi|356532886|ref|XP_003535000.1|	0	PREDICTED: pentatricopeptide repeat-containing protein At3g06430, chloroplastic-like [Glycine max]
Glyma.09G212800.5	gma-miR1530	3	NA	-	-	gi|571478660|ref|XP_006587629.1|	1.33037e-160	PREDICTED: protein BREVIS RADIX-like isoform X2 [Glycine max]
Glyma.09G212800.2	gma-miR1530	3	NA	-	-	gi|571478660|ref|XP_006587629.1|	1.40212e-160	PREDICTED: protein BREVIS RADIX-like isoform X2 [Glycine max]
Glyma.07G043900.3	gma-miR1530	NA	2.2	-	-	gi|955329774|ref|XP_006583183.2|	0	PREDICTED: phosphoinositide phosphatase SAC2-like isoform X3 [Glycine max]
Glyma.02G019700.6	gma-miR1530	NA	2.5	-	-	gi|356501910|ref|XP_003519766.1|	0	PREDICTED: protein IQ-DOMAIN 31-like isoform X1 [Glycine max]
Glyma.15G232700.4	gma-miR1530	NA	2.5	GO:0044425,GO:0004872,GO:0032559,GO:0006952,GO:0012501,GO:0023052,	K03283|1|0.0|685|mtr:MTR_2g040260|heat shock 70kDa protein 1/8!K06758|1|0.0|685|mtr:MTR_2g040260|L1 cell adhesion molecule like protein	gi|955365710|ref|XP_014622857.1|	0	PREDICTED: L33 protein isoform X1 [Glycine max]
Glyma.12G029900.11	gma-miR1530	NA	2.5	-	K01527|1|9e-06|52.8|obr:102708881|nascent polypeptide-associated complex subunit beta	gi|255645802|gb|ACU23392.1|	8.59769e-141	unknown [Glycine max]
Glyma.17G021000.1	gma-miR1530	NA	2.5	-	-	gi|356563731|ref|XP_003550113.1|	2.87662e-78	PREDICTED: uncharacterized protein LOC100780376 [Glycine max]
Glyma.10G179500.3	gma-miR1530	NA	2	GO:0043234,GO:0019787,GO:0032446,	K08332|1|2e-54|215|pmum:103330608|vacuolar protein 8	gi|571483518|ref|XP_006589258.1|	0	PREDICTED: U-box domain-containing protein 44 isoform X1 [Glycine max]
Glyma.13G256900.6	gma-miR1530	NA	2.5	-	K09264|1|8e-28|125|rcu:RCOM_0818130|MADS-box transcription factor, plant	gi|571500611|ref|XP_006594670.1|	5.29908e-110	PREDICTED: MADS-box protein SVP-like isoform X1 [Glycine max]
Glyma.13G256900.2	gma-miR1530	NA	2.5	-	K09264|1|3e-28|126|jcu:105636054|MADS-box transcription factor, plant	gi|947072865|gb|KRH21756.1|	7.08114e-112	hypothetical protein GLYMA_13G256900 [Glycine max]
Glyma.08G149800.1	gma-miR1530	NA	2.5	-	K05278|1|1e-53|211|egr:104428803|flavonol synthase [EC:1.14.11.23]	gi|356525618|ref|XP_003531421.1|	0	PREDICTED: protein SRG1-like [Glycine max]
Glyma.04G175300.1	gma-miR1530	NA	2.5	GO:0046872,GO:0004674,GO:0032559,GO:0006464,	K13412|1|0.0|1044|gmx:100809838|calcium-dependent protein kinase [EC:2.7.11.1]	gi|356507178|ref|XP_003522347.1|	0	PREDICTED: calcium-dependent protein kinase 10-like [Glycine max]
Glyma.04G213400.2	gma-miR1530	NA	2.5	-	K00888|1|0.0|2079|gmx:100781715|phosphatidylinositol 4-kinase [EC:2.7.1.67]	gi|571451616|ref|XP_006578790.1|	0	PREDICTED: phosphatidylinositol 4-kinase beta 1-like isoform X1 [Glycine max]
Glyma.20G144700.1	gma-miR1530	NA	2.5	GO:0009522,GO:0009536,GO:0044237,	K02692|1|4e-114|413|gmx:100800992|photosystem I subunit II	gi|356575833|ref|XP_003556041.1|	2.61334e-113	PREDICTED: photosystem I reaction center subunit II, chloroplastic-like [Glycine max]
Glyma.12G029900.9	gma-miR1530	NA	2.5	-	-	gi|356544692|ref|XP_003540781.1|	6.00409e-139	PREDICTED: uncharacterized protein LOC100807371 isoform X2 [Glycine max]
Glyma.11G120900.1	gma-miR1530	NA	2.2	-	K03527|1|0.0|910|gmx:100805941|4-hydroxy-3-methylbut-2-enyl diphosphate reductase [EC:1.17.1.2]	gi|356538819|ref|XP_003537898.1|	0	PREDICTED: 4-hydroxy-3-methylbut-2-enyl diphosphate reductase, chloroplastic [Glycine max]
Glyma.18G026000.1	gma-miR1530	NA	2.5	GO:0005905,GO:0012510,GO:0015031,	K04646|1|0.0|3071|gmx:100802224|clathrin heavy chain	gi|947048183|gb|KRG97711.1|	0	hypothetical protein GLYMA_18G026000 [Glycine max]
Glyma.13G256900.7	gma-miR1530	NA	2.5	-	K09264|1|1e-28|127|rcu:RCOM_0818130|MADS-box transcription factor, plant	gi|571500611|ref|XP_006594670.1|	2.75584e-121	PREDICTED: MADS-box protein SVP-like isoform X1 [Glycine max]
Glyma.18G034100.1	gma-miR1530	NA	2.2	-	-	gi|571542722|ref|XP_006601978.1|	0	PREDICTED: protein DA1-related 2-like isoform X1 [Glycine max]
Glyma.20G007100.1	gma-miR1530	NA	2.5	-	K13267|1|9e-155|548|gmx:100814284|flavonoid 6-hydroxylase [EC:1.14.13.-]!K14985|2|5e-139|495|mtr:MTR_5g094570|26-hydroxylase [EC:1.14.-.-]!K15472|3|5e-136|485|sot:102603857|premnaspirodiene oxygenase [EC:1.14.13.121]!K17854|5|6e-129|462|egr:104417836|cytochrome P450, family 2, subfamily K	gi|571563306|ref|XP_003555570.2|	0	PREDICTED: cytochrome P450 71D11-like [Glycine max]
Glyma.13G256900.8	gma-miR1530	NA	2.5	-	K09264|1|1e-28|127|rcu:RCOM_0818130|MADS-box transcription factor, plant	gi|571500611|ref|XP_006594670.1|	1.6377e-114	PREDICTED: MADS-box protein SVP-like isoform X1 [Glycine max]
Glyma.07G043900.1	gma-miR1530	NA	2.2	-	-	gi|955329770|ref|XP_006583182.2|	0	PREDICTED: phosphoinositide phosphatase SAC2-like isoform X1 [Glycine max]
Glyma.18G241800.1	gma-miR1530	NA	2.2	GO:0004721,GO:0006796,	K18045|1|3e-114|412|gmx:100787713|tyrosine-protein phosphatase SIW14 [EC:3.1.3.48]	gi|356568489|ref|XP_003552443.1|	2.4821e-113	PREDICTED: probable tyrosine-protein phosphatase At1g05000 [Glycine max]
Glyma.17G106800.1	gma-miR1530	NA	2.5	-	K14794|1|2e-47|191|aly:ARALYDRAFT_321151|ribosomal RNA-processing protein 12	gi|571535500|ref|XP_006600718.1|	0	PREDICTED: protein NUCLEAR FUSION DEFECTIVE 4-like [Glycine max]
Glyma.12G129200.1	gma-miR1530	NA	2.5	GO:0044238,	K16818|1|3e-16|87.4|cic:CICLE_v10023837mg|phospholipase A1 [EC:3.1.1.32]	gi|734407280|gb|KHN34242.1|	2.55049e-140	Phospholipase A1-IIdelta [Glycine soja]
Glyma.07G187700.1	gma-miR1530	NA	2.5	-	K15086|1|0.0|1167|gmx:100783015|(3S)-linalool synthase [EC:4.2.3.25]	gi|356519515|ref|XP_003528418.1|	0	PREDICTED: (3S,6E)-nerolidol synthase 1-like [Glycine max]
Glyma.16G020700.1	gma-miR1530	NA	2.2	-	K14488|1|2e-51|203|gmx:100796789|SAUR family protein	gi|351725839|ref|NP_001238130.1|	8.32493e-84	uncharacterized protein LOC100305624 [Glycine max]
Glyma.13G256900.3	gma-miR1530	NA	2.5	-	K09264|1|3e-28|126|jcu:105636054|MADS-box transcription factor, plant	gi|947072865|gb|KRH21756.1|	4.0652e-124	hypothetical protein GLYMA_13G256900 [Glycine max]
Glyma.16G017500.1	gma-miR1530	NA	2.2	GO:0046914,GO:0016706,GO:0008152,	K05278|1|2e-62|240|egr:104450481|flavonol synthase [EC:1.14.11.23]	gi|356559589|ref|XP_003548081.1|	0	PREDICTED: flavonol synthase/flavanone 3-hydroxylase-like [Glycine max]
Glyma.16G015900.1	gma-miR1530	NA	2.2	GO:0044424,GO:0031224,GO:0016491,GO:0044238,	-	gi|734361916|gb|KHN15859.1|	0	Hypothetical protein glysoja_013075 [Glycine soja]
Glyma.12G017500.2	gma-miR1530	NA	2.5	GO:0044464,	K01228|1|4e-54|213|sita:101767079|mannosyl-oligosaccharide glucosidase [EC:3.2.1.106]!K02366|2|8e-23|109|bpg:Bathy04g01270|glucuronyl/N-acetylglucosaminyl transferase EXT1 [EC:2.4.1.224 2.4.1.225]!K01738|3|9e-22|106|mtr:MTR_7g087120|cysteine synthase A [EC:2.5.1.47]!K18789|4|4e-18|94.4|tcc:TCM_038163|xylogalacturonan beta-1,3-xylosyltransferase [EC:2.4.2.41]	gi|947075189|gb|KRH24029.1|	0	hypothetical protein GLYMA_12G017500 [Glycine max]
Glyma.13G256900.4	gma-miR1530	NA	2.5	-	K09264|1|8e-28|125|rcu:RCOM_0818130|MADS-box transcription factor, plant	gi|571500611|ref|XP_006594670.1|	2.99784e-122	PREDICTED: MADS-box protein SVP-like isoform X1 [Glycine max]
Glyma.07G133500.3	gma-miR1530	NA	2.2	GO:0003824,	K07025|1|7e-143|508|gmx:100795391|putative hydrolase of the HAD superfamily	gi|947100629|gb|KRH49121.1|	1.05396e-144	hypothetical protein GLYMA_07G133500 [Glycine max]
Glyma.04G213400.1	gma-miR1530	NA	2.5	-	K00888|1|0.0|2074|gmx:100781715|phosphatidylinositol 4-kinase [EC:2.7.1.67]	gi|947115746|gb|KRH64048.1|	0	hypothetical protein GLYMA_04G213400 [Glycine max]
Glyma.20G204700.4	gma-miR1530	NA	2.5	GO:0034062,GO:0010467,	K16253|1|1e-99|364|gmx:100527862|DNA-directed RNA polymerase IV and V subunit 7	gi|955390788|ref|XP_014627711.1|	9.23238e-103	PREDICTED: uncharacterized protein LOC100527862 isoform X1 [Glycine max]
Glyma.10G179500.2	gma-miR1530	NA	2	GO:0043234,GO:0019787,GO:0032446,	K08332|1|2e-54|215|pmum:103330608|vacuolar protein 8	gi|571483520|ref|XP_006589259.1|	0	PREDICTED: U-box domain-containing protein 44 isoform X2 [Glycine max]
Glyma.16G090500.1	gma-miR1532	NA	2.5	-	K05747|1|1e-13|78.6|vvi:104882322|Wiskott-Aldrich syndrome protein	gi|356559003|ref|XP_003547791.1|	1.88847e-164	PREDICTED: ninja-family protein AFP2-like [Glycine max]
Glyma.01G017100.1	gma-miR1533	2	1	-	K09753|1|5e-38|159|atr:18447024|cinnamoyl-CoA reductase [EC:1.2.1.44]	gi|356496370|ref|XP_003517041.1|	1.65007e-173	PREDICTED: cinnamoyl-CoA reductase 2-like [Glycine max]
Glyma.01G037500.1	gma-miR1533	2.5	1.2	GO:0004871,GO:0006351,GO:0007165,	K14492|1|1e-94|347|gmx:100779833|two-component response regulator ARR-A family	gi|356497802|ref|XP_003517746.1|	6.91498e-94	PREDICTED: two-component response regulator ARR5-like [Glycine max]
Glyma.01G053600.1	gma-miR1533	2.5	1.2	-	-	gi|571434211|ref|XP_003517813.2|	0	PREDICTED: uncharacterized protein LOC100794541 isoform X2 [Glycine max]
Glyma.01G053600.2	gma-miR1533	2.5	1.2	-	-	gi|947127093|gb|KRH74947.1|	0	hypothetical protein GLYMA_01G053600 [Glycine max]
[truncated: 16,869 more rows]

## Sheet: Table S4
Table S4. The qRT-PCR reaction primers of ten differentially expressed miRNAs.
[truncated: 25 more rows]
